# Supplementary material for: Lipid-induced transcriptomic changes in blood link to lipid metabolism and allergic response
Source: Nat Commun. 2023 Feb 1;14:544. doi: 10.1038/s41467-022-35663-x (PMC9892529; doi:10.1038/s41467-022-35663-x)
Supplement: Supplementary file 3 — Supplementary Data 1 [file 41467_2022_35663_MOESM3_ESM.txt]

Lipid	EnsemblID	Gene	Estimate	SE	P.value	adj.P.value	Direction
TG	ENSG00000140287	HDC	-0.459131	0.020971	2.96147578305463e-106	5.25365803913892e-102	------
TG	ENSG00000163751	CPA3	-0.468477	0.021682	1.55912236281961e-103	2.765883071642e-99	------
TG	ENSG00000179348	GATA2	-0.434664	0.020387	7.33293124722159e-101	1.30086200325711e-96	------
TG	ENSG00000158715	SLC45A3	-0.445716	0.021147	1.2913233694402e-98	2.29080765738691e-94	------
TG	ENSG00000131016	AKAP12	-0.426832	0.020525	4.73355624173518e-96	8.39732877283821e-92	------
TG	ENSG00000246363	RP11-13A1.1	-0.466464	0.023391	1.75260224656413e-88	3.10911638540477e-84	------
TG	ENSG00000198400	NTRK1	-0.431026	0.023048	4.82024955223807e-78	8.55112270567034e-74	------
TG	ENSG00000149534	MS4A2	-0.387315	0.020872	7.23479697586458e-77	1.28345298351838e-72	------
TG	ENSG00000154269	ENPP3	-0.422528	0.022796	1.07653845069868e-76	1.90977921153947e-72	------
TG	ENSG00000169224	GCSAML	-0.402942	0.021745	1.18450900694662e-76	2.10131897832331e-72	------
TG	ENSG00000178538	CA8	-0.427171	0.023913	2.26118735156786e-71	4.01134636168138e-67	------
TG	ENSG00000196533		-0.426254	0.025135	1.66845960566222e-64	2.95984734044478e-60	------
TG	ENSG00000179639	FCER1A	-0.363931	0.021666	2.56950147618562e-63	4.55829561875329e-59	------
TG	ENSG00000140459	CYP11A1	-0.353358	0.023873	1.43524582677765e-49	2.54612609670355e-45	------
TG	ENSG00000204455	TRIM51BP	-0.353308	0.02411	1.2658626742095e-48	2.24564038404766e-44	---+--
TG	ENSG00000133101	CCNA1	-0.335107	0.0251	1.17316965044452e-40	2.08120295988857e-36	------
TG	ENSG00000131126	TEX101	-0.329593	0.025392	1.58835426233805e-38	2.8177404613877e-34	------
TG	ENSG00000244300	GATA2-AS1	-0.296892	0.023335	4.41501725905887e-37	7.83224061757043e-33	------
TG	ENSG00000263724	DLGAP1-AS3	-0.323089	0.025507	9.0271567475167e-37	1.60141760700946e-32	------
TG	ENSG00000205426	KRT81	-0.298045	0.024	2.07177306367638e-35	3.67532541496189e-31	------
TG	ENSG00000251390		-0.271416	0.024492	1.53985363717432e-28	2.73170035234725e-24	------
TG	ENSG00000160179	ABCG1	-0.218872	0.019802	2.11300467919881e-28	3.74847030089869e-24	------
TG	ENSG00000113520	IL4	-0.287114	0.026109	3.9576718927595e-28	7.02090993775535e-24	---+--
TG	ENSG00000005189	AC004381.6	-0.274843	0.025114	7.09942696268982e-28	1.25943834318117e-23	------
TG	ENSG00000149516	MS4A3	-0.253553	0.02317	7.16133556411507e-28	1.27042092907401e-23	---+--
TG	ENSG00000010438	PRSS3	-0.263046	0.024214	1.72369288449592e-27	3.05783117709576e-23	------
TG	ENSG00000050628	PTGER3	-0.279236	0.025875	3.77198372457401e-27	6.69149912739429e-23	------
TG	ENSG00000159216	RUNX1	-0.164995	0.015629	4.70444449223247e-26	8.3456845292204e-22	------
TG	ENSG00000134489	HRH4	-0.242147	0.023099	1.03625506212448e-25	1.83831648020882e-21	------
TG	ENSG00000267453	AC004791.2	-0.252446	0.025306	1.9503370008612e-23	3.45989783952777e-19	------
TG	ENSG00000260947	RP11-384P7.7	-0.255359	0.026214	2.01222732146799e-22	3.56969126828421e-18	------
TG	ENSG00000116016	EPAS1	-0.218373	0.022643	5.20148976223412e-22	9.22744283820333e-18	------
TG	ENSG00000140284	SLC27A2	-0.256895	0.0267	6.49421390144154e-22	1.15207354611573e-17	------
TG	ENSG00000130433	CACNG6	-0.2166	0.022723	1.53952629195632e-21	2.73111964193051e-17	------
TG	ENSG00000143546	S100A8	0.099592	0.010526	3.02502638082485e-21	5.36639679958328e-17	++++++
TG	ENSG00000007944	MYLIP	-0.1463	0.015818	2.26972392196671e-20	4.02649023756895e-16	------
TG	ENSG00000163220	S100A9	0.093119	0.010071	2.31581814745701e-20	4.10826139358874e-16	++++++
TG	ENSG00000171858	RPS21	0.086545	0.009385	2.93070286856657e-20	5.1990668888371e-16	++++++
TG	ENSG00000145246	ATP10D	-0.125104	0.013762	9.85318605139823e-20	1.74795520551805e-15	------
TG	ENSG00000137941	TTLL7	-0.209557	0.02307	1.05217409031742e-19	1.8665568362231e-15	------
TG	ENSG00000117091	CD48	0.121611	0.013473	1.78171037925344e-19	3.1607542127956e-15	++++++
TG	ENSG00000143653	SCCPDH	-0.200498	0.022658	8.82836635183949e-19	1.56615219081633e-14	------
TG	ENSG00000167261	DPEP2	-0.123005	0.013925	1.01369269135492e-18	1.79829083446363e-14	------
TG	ENSG00000131469	RPL27	0.082218	0.009402	2.24130882006895e-18	3.97608184680232e-14	++++++
TG	ENSG00000183019	MCEMP1	0.151885	0.017586	5.78439697824023e-18	1.02615202393982e-13	++++++
TG	ENSG00000136960	ENPP2	-0.211315	0.024482	6.06363465957361e-18	1.07568878860836e-13	------
TG	ENSG00000165029	ABCA1	-0.142118	0.016644	1.36015072293681e-17	2.4129073824899e-13	------
TG	ENSG00000117410	ATP6V0B	-0.058717	0.006882	1.4348864305297e-17	2.54548852775968e-13	------
TG	ENSG00000169567	HINT1	0.087828	0.010397	2.97987058463492e-17	5.28629041714235e-13	++++++
TG	ENSG00000124614	RPS10	0.078831	0.009429	6.24591707454262e-17	1.10802568902386e-12	++++++
TG	ENSG00000118113	MMP8	0.215336	0.025783	6.71270580408087e-17	1.19083400964395e-12	++++++
TG	ENSG00000264695	RP11-178F10.2	-0.223962	0.027272	2.17457019871349e-16	3.85768753251773e-12	------
TG	ENSG00000213741	RPS29	0.08325	0.010249	4.56720571567513e-16	8.10222293960768e-12	+++-++
TG	ENSG00000163106	HPGDS	-0.215161	0.02654	5.18741949819963e-16	9.20248218980614e-12	------
TG	ENSG00000177954	RPS27	0.089046	0.011014	6.21986481524629e-16	1.10340401822469e-11	++++++
TG	ENSG00000185909	KLHDC8B	-0.169511	0.021029	7.5838931239788e-16	1.34538264019384e-11	------
TG	ENSG00000135636	DYSF	0.090988	0.011306	8.42053091177513e-16	1.49380218374891e-11	++++++
TG	ENSG00000136942	RPL35	0.067914	0.008492	1.26817510282957e-15	2.24974263241966e-11	++++++
TG	ENSG00000156482	RPL30	0.099626	0.012523	1.7811612820142e-15	3.15978011429319e-11	++++++
TG	ENSG00000089693	MLF2	-0.052716	0.006676	2.86510235667285e-15	5.08269158073763e-11	------
TG	ENSG00000104529	EEF1D	0.073619	0.009329	2.9849343063009e-15	5.29527345937779e-11	++++++
TG	ENSG00000175061	LRRC75A-AS1	0.105516	0.013438	4.08720937723939e-15	7.25070943522267e-11	++++++
TG	ENSG00000169442	CD52	0.084574	0.010896	8.3610703050575e-15	1.4832538721172e-10	++++++
TG	ENSG00000012223	LTF	0.184389	0.023939	1.33660568240552e-14	2.37113848058738e-10	++++++
TG	ENSG00000089157	RPLP0	0.090183	0.011737	1.54526617376896e-14	2.74130219226613e-10	++++++
TG	ENSG00000096006	CRISP3	0.193756	0.025416	2.47233827791047e-14	4.38592810501317e-10	++++++
TG	ENSG00000229117	RPL41	0.07141	0.009378	2.643236366093e-14	4.68910131344898e-10	++++++
TG	ENSG00000134419	RPS15A	0.082461	0.01092	4.30007649989608e-14	7.62833571081565e-10	++++++
TG	ENSG00000142676	RPL11	0.072921	0.009686	5.13482156394124e-14	9.10917345443175e-10	++++++
TG	ENSG00000158156	XKR8	-0.089591	0.011902	5.17611405280564e-14	9.18242632967721e-10	------
TG	ENSG00000115602	IL1RL1	-0.192836	0.02565	5.56569723614712e-14	9.87354689692499e-10	------
TG	ENSG00000149806	FAU	0.071311	0.009504	6.20763656884476e-14	1.10123472731306e-09	++++++
TG	ENSG00000198794	SCAMP5	-0.151279	0.020169	6.35500817309284e-14	1.12737844990667e-09	------
TG	ENSG00000231500	RPS18	0.075855	0.010115	6.40484350797795e-14	1.13621923831529e-09	++++++
TG	ENSG00000197694	SPTAN1	0.074666	0.010093	1.38567913838074e-13	2.45819479148744e-09	++++-+
TG	ENSG00000085514	PILRA	-0.05828	0.007895	1.5646766657712e-13	2.77573640507812e-09	------
TG	ENSG00000163221	S100A12	0.106443	0.014422	1.57355959723351e-13	2.79149472549225e-09	++++++
TG	ENSG00000156508	EEF1A1	0.103501	0.014039	1.67865926587021e-13	2.97794153765376e-09	++++++
TG	ENSG00000189043	NDUFA4	0.080484	0.01096	2.08443579415919e-13	3.6977890988384e-09	++++++
TG	ENSG00000087095	NLK	-0.099692	0.013648	2.78834634885349e-13	4.94652642286609e-09	------
TG	ENSG00000167549	CORO6	-0.15825	0.021716	3.16178654149096e-13	5.60900932460496e-09	------
TG	ENSG00000166200	COPS2	0.067586	0.009278	3.22917993264038e-13	5.72856520050404e-09	++++++
TG	ENSG00000170442	KRT86	-0.183405	0.025213	3.48254614802006e-13	6.17803686658759e-09	------
TG	ENSG00000197635	DPP4	0.1355	0.018661	3.84140280057187e-13	6.8146485682145e-09	++++++
TG	ENSG00000166527	CLEC4D	0.112949	0.015581	4.19329426070978e-13	7.43890401849916e-09	++++++
TG	ENSG00000104870	FCGRT	-0.052521	0.007248	4.26914441299158e-13	7.57346218864706e-09	------
TG	ENSG00000137876	RSL24D1	0.069407	0.009585	4.44371067338836e-13	7.88314273459096e-09	++++++
TG	ENSG00000171791	BCL2	0.109994	0.01521	4.76455308650129e-13	8.45231717545329e-09	++++++
TG	ENSG00000127184	COX7C	0.072676	0.010178	9.31735209375412e-13	1.65289826143198e-08	+++-++
TG	ENSG00000166441	RPL27A	0.060672	0.008499	9.41847173568883e-13	1.6708368859112e-08	++++++
TG	ENSG00000163682	RPL9	0.088522	0.01255	1.74678358509289e-12	3.09879407995478e-08	++++++
TG	ENSG00000226252	RP1-18D14.7	-0.182912	0.02594	1.7705708579627e-12	3.14099270202582e-08	---+--
TG	ENSG00000107738	C10orf54	-0.042261	0.006005	1.94727726371892e-12	3.45446986583737e-08	------
TG	ENSG00000168002	POLR2G	-0.065593	0.009345	2.23883327175431e-12	3.97169022409214e-08	------
TG	ENSG00000106560	GIMAP2	0.080128	0.011433	2.40771729598652e-12	4.27129048308009e-08	++++++
TG	ENSG00000100345	MYH9	0.077306	0.011073	2.92486450821947e-12	5.18870963758134e-08	-+++-+
TG	ENSG00000198911	SREBF2	0.114822	0.016673	5.70534498833636e-12	1.01212820093087e-07	++++++
TG	ENSG00000158109	TPRG1L	-0.08886	0.012904	5.72117655720007e-12	1.01493672124729e-07	---+--
TG	ENSG00000256393	RPL41P5	0.126246	0.018347	5.9420671892039e-12	1.05412271936477e-07	++++++
TG	ENSG00000138772	ANXA3	0.120976	0.017598	6.23172393643817e-12	1.10550782632413e-07	++++++
TG	ENSG00000137207	YIPF3	-0.041698	0.006084	7.19600274147847e-12	1.27657088633828e-07	------
TG	ENSG00000183283	DAZAP2	-0.073079	0.010697	8.3783964117086e-12	1.48632752343711e-07	------
TG	ENSG00000105223	PLD3	-0.072845	0.010676	8.90719151156202e-12	1.5801357741511e-07	------
TG	ENSG00000174444	RPL4	0.076576	0.01126	1.04279815290389e-11	1.8499239232515e-07	++++++
TG	ENSG00000114209	PDCD10	0.078182	0.011529	1.1902091542199e-11	2.1114310395861e-07	++++++
TG	ENSG00000125743	SNRPD2	0.052858	0.007801	1.23778112179864e-11	2.1958237100708e-07	++++++
TG	ENSG00000112695	COX7A2	0.061217	0.009049	1.329971147605e-11	2.35936881585127e-07	++++++
TG	ENSG00000100605	ITPK1	-0.069491	0.010312	1.59629961123065e-11	2.83183551032317e-07	------
TG	ENSG00000150779	TIMM8B	0.085812	0.012796	2.00115960285594e-11	3.55005713546643e-07	++++++
TG	ENSG00000164587	RPS14	0.073421	0.010982	2.29561222311627e-11	4.07241608380827e-07	++++++
TG	ENSG00000234741	GAS5	0.076713	0.011517	2.7218369166276e-11	4.82853869009736e-07	++++++
TG	ENSG00000052802	MSMO1	0.104209	0.015665	2.88425797514219e-11	5.11667364790225e-07	++++++
TG	ENSG00000198258	UBL5	0.053604	0.008071	3.09819623465742e-11	5.49620012028227e-07	++++++
TG	ENSG00000137936	BCAR3	-0.178107	0.026837	3.20848426465184e-11	5.69185108549236e-07	------
TG	ENSG00000115944	COX7A2L	0.089422	0.013477	3.24053612757993e-11	5.74871109032679e-07	++++++
TG	ENSG00000160796	NBEAL2	0.06568	0.009905	3.33238658374974e-11	5.91165379957203e-07	++++++
TG	ENSG00000051108	HERPUD1	-0.123583	0.018657	3.49826510270376e-11	6.20592229219647e-07	------
TG	ENSG00000164047	CAMP	0.136063	0.020543	3.51279647926891e-11	6.23170095422305e-07	++++++
TG	ENSG00000168028	RPSA	0.075257	0.011366	3.55834259862371e-11	6.31249976995847e-07	++++++
TG	ENSG00000138623	SEMA7A	-0.167616	0.025362	3.87077704988772e-11	6.86675848650082e-07	------
TG	ENSG00000143771	CNIH4	0.111342	0.016867	4.07658473678341e-11	7.23186132305377e-07	++++++
TG	ENSG00000173391	OLR1	0.170844	0.025916	4.33374350259018e-11	7.68806097359499e-07	++++++
TG	ENSG00000124006	OBSL1	-0.177576	0.02694	4.35076794652956e-11	7.71826233714344e-07	------
TG	ENSG00000116489	CAPZA1	0.051209	0.007769	4.35968767347758e-11	7.73408593274923e-07	++++-+
TG	ENSG00000198843	SELT	0.053058	0.008064	4.71874936627362e-11	8.3710613757694e-07	++++++
TG	ENSG00000109320	NFKB1	0.098936	0.015039	4.74700210751161e-11	8.4211817387256e-07	++++++
TG	ENSG00000148346	LCN2	0.149341	0.02278	5.5355403241558e-11	9.82004853505238e-07	++++++
TG	ENSG00000105971	CAV2	-0.173141	0.026453	5.93537884280605e-11	1.05293620671379e-06	------
TG	ENSG00000162511	LAPTM5	-0.052682	0.008089	7.37580467553723e-11	1.3084677494403e-06	------
TG	ENSG00000176095	IP6K1	-0.042875	0.006646	1.10876227365283e-10	1.96694427346013e-06	------
TG	ENSG00000147669	POLR2K	0.075679	0.011735	1.12632158607032e-10	1.99809449368874e-06	++++++
TG	ENSG00000198898	CAPZA2	0.045984	0.007136	1.16656159334791e-10	2.0694802665992e-06	++++++
TG	ENSG00000102837	OLFM4	0.1732	0.026893	1.19179856130322e-10	2.11425064775191e-06	++++++
TG	ENSG00000163519	TRAT1	0.084707	0.013169	1.25895093215083e-10	2.23337895363558e-06	++++++
TG	ENSG00000257017	HP	0.153658	0.023909	1.30239612970014e-10	2.31045073408806e-06	++++++
TG	ENSG00000173221	GLRX	0.080278	0.0125	1.34388763015892e-10	2.38405665590193e-06	++++++
TG	ENSG00000170004	CHD3	0.094352	0.014707	1.40464846853599e-10	2.49184638318285e-06	++++++
TG	ENSG00000159753	CARMIL2	0.06922	0.010811	1.52814032490016e-10	2.71092093637288e-06	++++++
TG	ENSG00000141447	OSBPL1A	-0.121651	0.01902	1.59370256649201e-10	2.82722835295683e-06	------
TG	ENSG00000170889	RPS9	0.063911	0.010082	2.30865123576934e-10	4.09554729225482e-06	++++++
TG	ENSG00000182899	RPL35A	0.069149	0.010909	2.31878323192561e-10	4.11352145343604e-06	++++++
TG	ENSG00000113648	H2AFY	-0.099366	0.015707	2.50967925593425e-10	4.45217100002736e-06	------
TG	ENSG00000169019	COMMD8	0.066879	0.010574	2.52991558377435e-10	4.4880702456157e-06	++++++
TG	ENSG00000012779	ALOX5	0.062133	0.009832	2.62690108408884e-10	4.6601225231736e-06	++++++
TG	ENSG00000124181	PLCG1	0.080858	0.012835	2.97571681354111e-10	5.27892162722193e-06	++++++
TG	ENSG00000163719	MTMR14	-0.054391	0.008666	3.45738684745525e-10	6.13340426738562e-06	------
TG	ENSG00000260855	RP11-439E19.10	-0.171328	0.02732	3.58205960683346e-10	6.35457374252256e-06	------
TG	ENSG00000235174	RPL39P3	0.104193	0.016634	3.75533793838351e-10	6.66196950269234e-06	++++++
TG	ENSG00000186063	AIDA	0.071318	0.011395	3.88235266813244e-10	6.88729363326696e-06	++++++
TG	ENSG00000109920	FNBP4	-0.049883	0.007974	3.95607069658574e-10	7.0180694157431e-06	------
TG	ENSG00000115350	POLE4	0.061108	0.009774	4.0523295862845e-10	7.18883268606871e-06	++++++
TG	ENSG00000112297	AIM1	0.113083	0.018092	4.09653494157078e-10	7.26725298634657e-06	++++++
TG	ENSG00000100316	RPL3	0.059328	0.009508	4.38975898590087e-10	7.78743244098815e-06	++++++
TG	ENSG00000185101	ANO9	0.072433	0.011661	5.25112449473646e-10	9.31549485366248e-06	++++++
TG	ENSG00000137076	TLN1	0.049419	0.007979	5.88826131675482e-10	1.0445775575923e-05	++++-+
TG	ENSG00000090861	AARS	0.064599	0.010432	5.91836521707394e-10	1.04991798950892e-05	++++++
TG	ENSG00000110090	CPT1A	0.138917	0.022439	5.98265291777602e-10	1.06132262761347e-05	++++-+
TG	ENSG00000114737	CISH	0.148477	0.023991	6.06398821623514e-10	1.07575150956011e-05	++++++
TG	ENSG00000213553	RPLP0P6	0.095432	0.015434	6.28598305779216e-10	1.11513339445233e-05	++++++
TG	ENSG00000023445	BIRC3	0.067506	0.010927	6.50018160534597e-10	1.15313221678838e-05	++++++
TG	ENSG00000090530	P3H2	-0.154552	0.025028	6.61117454681391e-10	1.17282236460479e-05	------
TG	ENSG00000089009	RPL6	0.052519	0.008508	6.69292718753829e-10	1.18732528306929e-05	++++++
TG	ENSG00000177105	RHOG	-0.034167	0.005538	6.85889068992462e-10	1.21676720839263e-05	------
TG	ENSG00000170525	PFKFB3	0.098864	0.016053	7.33356533997642e-10	1.30097449131182e-05	++++++
TG	ENSG00000151778	SERP2	-0.165874	0.027053	8.7097123935528e-10	1.54510297861627e-05	------
TG	ENSG00000100439	ABHD4	-0.072316	0.0118	8.87957931914937e-10	1.5752373712171e-05	------
TG	ENSG00000133112	TPT1	0.067885	0.011085	9.10896289902286e-10	1.61593001828665e-05	+++-++
TG	ENSG00000183625	CCR3	-0.156187	0.02555	9.78256970953437e-10	1.7354278664714e-05	------
TG	ENSG00000134444	KIAA1468	-0.040534	0.006643	1.04926750319463e-09	1.86140055066728e-05	------
TG	ENSG00000214389	RPS3AP26	0.076017	0.012484	1.13528665104323e-09	2.01399851895068e-05	++++++
TG	ENSG00000212802	RPL15P3	0.080547	0.013248	1.2022810094647e-09	2.13284651079038e-05	++++++
TG	ENSG00000250696	RP11-704M14.1	-0.112058	0.018434	1.20971366056586e-09	2.14603203384384e-05	------
TG	ENSG00000130724	CHMP2A	-0.037835	0.006224	1.21033926888487e-09	2.14714186300177e-05	---+--
TG	ENSG00000205352	PRR13	-0.053719	0.008862	1.34657930808935e-09	2.38883169255051e-05	------
TG	ENSG00000153130	SCOC	0.059349	0.009795	1.36932870260565e-09	2.42918911842243e-05	++++++
TG	ENSG00000142541	RPL13A	0.050404	0.008324	1.3990522862395e-09	2.48191875578886e-05	++++++
TG	ENSG00000135272	MDFIC	0.05368	0.008868	1.41827103185588e-09	2.51601281051232e-05	++++++
TG	ENSG00000115514	TXNDC9	0.064844	0.010727	1.49318033760788e-09	2.64890191891638e-05	++++-+
TG	ENSG00000211450	C11orf31	0.078298	0.012969	1.5681431422502e-09	2.78188593435185e-05	++++++
TG	ENSG00000146072	TNFRSF21	-0.133148	0.022062	1.5886914643317e-09	2.81833865772444e-05	------
TG	ENSG00000076201	PTPN23	0.065382	0.010835	1.59769390525656e-09	2.83430898792514e-05	++++-+
TG	ENSG00000142627	EPHA2	-0.139945	0.023211	1.6473971506207e-09	2.92248254520112e-05	------
TG	ENSG00000103319	EEF2K	-0.128638	0.021354	1.70200478506651e-09	3.01935648870799e-05	------
TG	ENSG00000257621	PSMA3-AS1	-0.059686	0.00991	1.71688418890389e-09	3.0457525511155e-05	------
TG	ENSG00000151466	SCLT1	-0.092039	0.015286	1.73296392130343e-09	3.07427799639229e-05	------
TG	ENSG00000105737	GRIK5	-0.14372	0.023889	1.78604580559813e-09	3.16844525913109e-05	------
TG	ENSG00000198734	F5	0.105053	0.017469	1.81192088593701e-09	3.21434765165225e-05	++++++
TG	ENSG00000111678	C12orf57	0.063862	0.010649	2.01065447960888e-09	3.56690104682615e-05	++++++
TG	ENSG00000173825	TIGD3	-0.110515	0.018512	2.37565753796245e-09	4.21441647234538e-05	------
TG	ENSG00000154265	ABCA5	-0.059672	0.009998	2.39479955614702e-09	4.24837441260481e-05	------
TG	ENSG00000136156	ITM2B	-0.066653	0.011173	2.43938099135215e-09	4.32746187865871e-05	------
TG	ENSG00000012061	ERCC1	-0.063415	0.010649	2.59939360142317e-09	4.6113242489247e-05	------
TG	ENSG00000204469	PRRC2A	0.048044	0.008089	2.86413143023956e-09	5.08096915724497e-05	++++-+
TG	ENSG00000258441	LINC00641	-0.070251	0.01184	2.97094395208225e-09	5.27045457099392e-05	------
TG	ENSG00000165434	PGM2L1	0.075898	0.012793	2.98165202470851e-09	5.2894506918329e-05	++++++
TG	ENSG00000124155	PIGT	-0.052304	0.008847	3.38485773570383e-09	6.00473762313859e-05	------
TG	ENSG00000185475	TMEM179B	-0.06523	0.011039	3.44078052808252e-09	6.1039446568184e-05	------
TG	ENSG00000172172	MRPL13	0.0738	0.012493	3.47533268910721e-09	6.1652401904762e-05	++++-+
TG	ENSG00000163110	PDLIM5	-0.078494	0.013296	3.55720019085907e-09	6.31047313858398e-05	------
TG	ENSG00000095319	NUP188	0.056978	0.00967	3.80287225119149e-09	6.7462953736137e-05	++++-+
TG	ENSG00000164265	SCGB3A2	-0.157186	0.026681	3.82944680984426e-09	6.79343864066372e-05	------
TG	ENSG00000104549	SQLE	0.121767	0.020671	3.84552538749505e-09	6.82196203741622e-05	++++++
TG	ENSG00000182149	IST1	-0.064317	0.010923	3.90087290547551e-09	6.92014853431355e-05	------
TG	ENSG00000175489	LRRC25	-0.061967	0.010526	3.93207807626586e-09	6.97550650729563e-05	------
TG	ENSG00000119013	NDUFB3	0.072249	0.012291	4.14452531858382e-09	7.3523879151677e-05	+++-++
TG	ENSG00000095564	BTAF1	-0.033012	0.00562	4.2462436136782e-09	7.53283617066513e-05	------
TG	ENSG00000122025	FLT3	-0.130729	0.022303	4.58733036235037e-09	8.13792406280956e-05	+-----
TG	ENSG00000156411	C14orf2	0.063379	0.010824	4.76391405376858e-09	8.45118353138546e-05	+++-++
TG	ENSG00000114554	PLXNA1	0.102044	0.017438	4.85810905361954e-09	8.61828546112106e-05	++++++
TG	ENSG00000072818	ACAP1	0.074722	0.012778	4.98955289020588e-09	8.85146682722523e-05	++++++
TG	ENSG00000180304	OAZ2	-0.065994	0.011288	5.0311695216611e-09	8.92529473142678e-05	------
TG	ENSG00000236552	RPL13AP5	0.067579	0.011578	5.32816837189386e-09	9.4521706917397e-05	-+++++
TG	ENSG00000244313	RP11-425L10.1	0.081216	0.013923	5.43825331040447e-09	9.64746137265753e-05	++++++
TG	ENSG00000113368	LMNB1	0.099183	0.01701	5.51163090610117e-09	9.77763322742348e-05	++++++
TG	ENSG00000146828	SLC12A9	0.060691	0.010417	5.67776293135649e-09	0.000100723514402264	++++++
TG	ENSG00000089057	SLC23A2	-0.088796	0.015249	5.77791080996546e-09	0.000102500137768787	------
TG	ENSG00000100201	DDX17	-0.048854	0.00839	5.78944245322849e-09	0.000102704709120274	+-----
TG	ENSG00000114923	SLC4A3	-0.145134	0.024987	6.31073982830679e-09	0.000111952524554163	------
TG	ENSG00000114857	NKTR	-0.041659	0.007194	6.98962704185013e-09	0.000123995983722421	------
TG	ENSG00000133063	CHIT1	0.150936	0.026143	7.76580786753525e-09	0.000137765431570075	++++++
TG	ENSG00000227507	LTB	0.061599	0.01067	7.78986565505803e-09	0.000138192216720729	++++++
TG	ENSG00000183011	NAA38	0.060921	0.010591	8.80531840034612e-09	0.00015620634842214	++++++
TG	ENSG00000149273	RPS3	0.05006	0.008719	9.3906057213748e-09	0.000166589345497189	++++++
TG	ENSG00000122034	GTF3A	0.077986	0.013601	9.81552129871935e-09	0.000174127347839281	++++-+
TG	ENSG00000233476	EEF1A1P6	0.106115	0.018517	9.99562683436216e-09	0.000177322420041585	++++++
TG	ENSG00000198838	RYR3	-0.126601	0.022092	1.00038334797401e-08	0.00017746800593059	------
TG	ENSG00000251022	THAP9-AS1	-0.062854	0.010971	1.00933885793045e-08	0.000179056713396861	+-----
TG	ENSG00000126860	EVI2A	0.057934	0.010117	1.02575877902889e-08	0.000181969607399725	++++-+
TG	ENSG00000231964	RP11-67C2.2	0.082908	0.014528	1.15141970268302e-08	0.000204261855255968	++++++
TG	ENSG00000125691	RPL23	0.057954	0.010155	1.15189147957774e-08	0.000204345548477092	+++-++
TG	ENSG00000136490	LIMD2	-0.044807	0.007859	1.18826965150258e-08	0.000210799036176557	------
TG	ENSG00000145425	RPS3A	0.05964	0.010474	1.24162218486224e-08	0.000220263775594561	++++++
TG	ENSG00000122515	ZMIZ2	0.063765	0.011203	1.25589389974834e-08	0.000222795577815356	++++-+
TG	ENSG00000068383	INPP5A	-0.094361	0.016604	1.32369568413967e-08	0.000234823614366378	------
TG	ENSG00000071082	RPL31	0.054427	0.009589	1.38092864202014e-08	0.000244976741094373	+++-++
TG	ENSG00000092841	MYL6	0.046731	0.008241	1.4218659691857e-08	0.000252239022933542	++++++
TG	ENSG00000145335	SNCA	0.1459	0.02575	1.46145186310579e-08	0.000259261560514966	++++++
TG	ENSG00000132471	WBP2	-0.041357	0.007305	1.50461683097514e-08	0.000266919025814989	------
TG	ENSG00000142534	RPS11	0.044839	0.007925	1.52961506887809e-08	0.000271353713218974	++++++
TG	ENSG00000067560	RHOA	-0.042273	0.007487	1.64204058519019e-08	0.00029129799981274	+-----
TG	ENSG00000225697	SLC26A6	0.085523	0.015158	1.67825318640012e-08	0.000297722115267382	++++++
TG	ENSG00000105401	CDC37	0.048697	0.008638	1.72769730112798e-08	0.000306493501220104	++++++
TG	ENSG00000109452	INPP4B	0.062745	0.011136	1.75871597905823e-08	0.00031199621468493	++++++
TG	ENSG00000162722	TRIM58	0.139133	0.024741	1.86935547942555e-08	0.000331623662050093	++++++
TG	ENSG00000112335	SNX3	0.090738	0.016141	1.89102942607296e-08	0.000335468620185344	++++++
TG	ENSG00000174547	MRPL11	0.051914	0.009245	1.9610905496574e-08	0.000347897463509222	++++++
TG	ENSG00000154589	LY96	0.067208	0.011973	1.98691556701591e-08	0.000352478821588622	++++++
TG	ENSG00000213654	GPSM3	-0.034702	0.006183	1.99622777458484e-08	0.000354130807211351	------
TG	ENSG00000083845	RPS5	0.053404	0.00952	2.02462420950086e-08	0.000359168334765453	++++++
TG	ENSG00000140379	BCL2A1	0.069806	0.012465	2.14106448011009e-08	0.000379824838771529	+++-++
TG	ENSG00000059588	TARBP1	-0.065507	0.011718	2.26532099822405e-08	0.000401867945084946	------
TG	ENSG00000124469	CEACAM8	0.146337	0.026188	2.29742936138814e-08	0.000407563968710257	++++++
TG	ENSG00000086589	RBM22	-0.077451	0.013864	2.31656002924479e-08	0.000410957749188025	------
TG	ENSG00000167118	URM1	-0.042746	0.007655	2.34806366905146e-08	0.00041654649488973	------
TG	ENSG00000239961	LILRA4	-0.113914	0.0204	2.34818358022977e-08	0.000416567767132761	------
TG	ENSG00000159307	SCUBE1	-0.150501	0.026971	2.40302051062414e-08	0.000426295838584723	------
TG	ENSG00000174748	RPL15	0.061853	0.011091	2.45185623680817e-08	0.000434959296409769	++++++
TG	ENSG00000108774	RAB5C	-0.056213	0.01011	2.69376706264956e-08	0.000477874276914032	------
TG	ENSG00000162601	MYSM1	-0.036315	0.006533	2.7112845929323e-08	0.000480981886786189	------
TG	ENSG00000197102	DYNC1H1	0.080351	0.014459	2.74095110033147e-08	0.000486244725198803	++++-+
TG	ENSG00000196367	TRRAP	0.061775	0.011121	2.7785711077157e-08	0.000492918514508766	++++-+
TG	ENSG00000225190	PLEKHM1	-0.04262	0.007676	2.81543135300723e-08	0.000499457522023482	------
TG	ENSG00000038358	EDC4	0.082476	0.014881	2.98334114731298e-08	0.000529244719533322	++++-+
TG	ENSG00000092200	RPGRIP1	-0.119257	0.021528	3.03249377032063e-08	0.00053796439485488	------
TG	ENSG00000115993	TRAK2	0.083769	0.015127	3.06359895990232e-08	0.000543482455486671	++++++
TG	ENSG00000157657	ZNF618	-0.122386	0.022145	3.26421811179675e-08	0.000579072293032743	------
TG	ENSG00000164674	SYTL3	-0.124613	0.022549	3.26782260287661e-08	0.000579711729750311	------
TG	ENSG00000114902	SPCS1	-0.058162	0.010526	3.28491881899051e-08	0.000582744598488917	------
TG	ENSG00000227063	RPL41P1	0.088063	0.01596	3.43157546272125e-08	0.00060876148708675	++++++
TG	ENSG00000115540	MOB4	0.049406	0.008956	3.45531812464559e-08	0.000612973435312127	-+++++
TG	ENSG00000138246	DNAJC13	0.064605	0.011714	3.48473981043974e-08	0.00061819284237201	++++++
TG	ENSG00000165617	DACT1	0.125717	0.0228	3.50919825246075e-08	0.000622531769986537	++++++
TG	ENSG00000109971	HSPA8	0.098235	0.017874	3.8892780039016e-08	0.000689957917892144	++++++
TG	ENSG00000224177	LINC00570	0.130714	0.023805	3.99653979126586e-08	0.000708986158970564	++++++
TG	ENSG00000163950	SLBP	-0.098498	0.017943	4.0277001325024e-08	0.000714514003505926	------
TG	ENSG00000196220	SRGAP3	-0.149627	0.027282	4.14830611667464e-08	0.000735909505098081	------
TG	ENSG00000113719	ERGIC1	-0.072889	0.01329	4.14977941730742e-08	0.000736170868630336	------
TG	ENSG00000216197		-0.14575	0.02658	4.16943794475319e-08	0.000739658291399216	------
TG	ENSG00000126464	PRR12	0.071495	0.013058	4.36642945229872e-08	0.000774604584837793	-+++-+
TG	ENSG00000110395	CBL	0.045045	0.008228	4.3883938756158e-08	0.000778501073534242	++++++
TG	ENSG00000011600	TYROBP	-0.033616	0.006141	4.40898157048408e-08	0.000782153330603876	----+-
TG	ENSG00000181061	HIGD1A	0.057325	0.010476	4.44450731964865e-08	0.00078845559850567	++++++
TG	ENSG00000052841	TTC17	-0.086642	0.01584	4.50511166886004e-08	0.00079920681005577	+-----
TG	ENSG00000164938	TP53INP1	-0.042169	0.007726	4.82370747006274e-08	0.000855725705189131	------
TG	ENSG00000080603	SRCAP	0.058989	0.010822	5.01895532535766e-08	0.000890362674718448	++++-+
TG	ENSG00000122547	EEPD1	-0.07782	0.014281	5.05377872217141e-08	0.000896540345313208	------
TG	ENSG00000204386	NEU1	-0.059634	0.010951	5.16332725297858e-08	0.0009159742546784	------
TG	ENSG00000123349	PFDN5	0.050848	0.009338	5.17642648057931e-08	0.00091829805765477	+++-++
TG	ENSG00000250361	GYPB	0.132022	0.024246	5.17890102885212e-08	0.000918737042518366	++++-+
TG	ENSG00000177156	TALDO1	-0.030624	0.005631	5.37417123780674e-08	0.000953377977586915	---+--
TG	ENSG00000175224	ATG13	-0.041025	0.007544	5.37725209220778e-08	0.00095392452115766	------
TG	ENSG00000237094	RP4-669L17.10	0.092885	0.017083	5.40635599267057e-08	0.000959087553099759	++++++
TG	ENSG00000213759	UGT2B11	-0.106216	0.019535	5.41152741284814e-08	0.00096000496303926	------
TG	ENSG00000214787	MS4A4E	-0.121907	0.022455	5.67166538806188e-08	0.00100615343984218	------
TG	ENSG00000131669	NINJ1	-0.059508	0.010964	5.71714071242274e-08	0.00101422076238379	------
TG	ENSG00000147854	UHRF2	-0.04951	0.009131	5.88726742061999e-08	0.00104440124041799	------
TG	ENSG00000163171	CDC42EP3	0.095708	0.017652	5.89445749594199e-08	0.00104567675978011	++++++
TG	ENSG00000167676	PLIN4	0.072512	0.013375	5.91168635748814e-08	0.0010487331598184	++++++
TG	ENSG00000175352	NRIP3	-0.153569	0.028335	5.97056219537768e-08	0.00105917773346	------
TG	ENSG00000196517	SLC6A9	0.134706	0.024895	6.27216380182528e-08	0.0011126818584438	++++++
TG	ENSG00000260032	NORAD	0.046465	0.00859	6.33125260990467e-08	0.00112316421299709	++++++
TG	ENSG00000006451	RALA	0.071492	0.013234	6.58548832337201e-08	0.00116826562856619	-+++++
TG	ENSG00000196683	TOMM7	0.057229	0.010603	6.75332942579671e-08	0.00119804064013634	-+++++
TG	ENSG00000123975	CKS2	0.096487	0.017902	7.05639507243074e-08	0.00125180448584921	++++-+
TG	ENSG00000070814	TCOF1	0.054031	0.010043	7.44740643934052e-08	0.00132116990233901	++++-+
TG	ENSG00000175931	UBE2O	0.105399	0.019644	8.08047291014642e-08	0.00143347589425998	++++-+
TG	ENSG00000134851	TMEM165	0.059174	0.011041	8.35604327986635e-08	0.00148236207784829	++++++
TG	ENSG00000091106	NLRC4	0.085786	0.016026	8.65838366718322e-08	0.0015359972625583	++++++
TG	ENSG00000061987	MON2	-0.040532	0.007577	8.82544621993182e-08	0.0015656341594159	----+-
TG	ENSG00000104725		0.130611	0.024436	9.03856046861844e-08	0.00160344062713291	++++++
TG	ENSG00000227953	LINC01341	-0.142443	0.026654	9.08697898248452e-08	0.00161203007149275	---+--
TG	ENSG00000171863	RPS7	0.054763	0.010249	9.12972214902169e-08	0.00161961270923645	+++-++
TG	ENSG00000084733	RAB10	0.042601	0.007984	9.50884285992176e-08	0.00168686872335012	++++++
TG	ENSG00000141867	BRD4	0.05668	0.010627	9.63368201880612e-08	0.00170901519013621	++++-+
TG	ENSG00000138821	SLC39A8	0.067993	0.01275	9.67777735009856e-08	0.00171683770190748	++++++
TG	ENSG00000115828	QPCT	0.072646	0.013649	1.02411309690919e-07	0.00181677663391691	++++++
TG	ENSG00000116754	SRSF11	-0.031062	0.005841	1.05120385451772e-07	0.00186483563791444	------
TG	ENSG00000255455	RP11-890B15.3	-0.105074	0.019815	1.14097552191721e-07	0.00202409057588113	------
TG	ENSG00000175606	TMEM70	0.087351	0.016473	1.14147254921578e-07	0.0020249723023088	++++++
TG	ENSG00000047849	MAP4	0.065206	0.01231	1.1779538019285e-07	0.00208969004462116	++++-+
TG	ENSG00000155367	PPM1J	-0.133865	0.025303	1.21921058059235e-07	0.00216287956997082	------
TG	ENSG00000082641	NFE2L1	0.066001	0.012494	1.273716817166e-07	0.00225957363365248	++++++
TG	ENSG00000197006	METTL9	0.0942	0.01784	1.29016245301303e-07	0.00228874819164512	++++++
TG	ENSG00000152795	HNRNPDL	-0.062845	0.011906	1.30174728281568e-07	0.00230929967971501	------
TG	ENSG00000187554	TLR5	0.107252	0.020351	1.36395034111654e-07	0.00241964790514074	++++++
TG	ENSG00000175938	ORAI3	-0.064618	0.012264	1.37237910022443e-07	0.00243460052379814	+-----
TG	ENSG00000142408	CACNG8	-0.138622	0.026316	1.38163604645543e-07	0.00245102234641193	---+--
TG	ENSG00000213983	AP1G2	0.070469	0.013411	1.48231646401541e-07	0.00262962940716333	++++++
TG	ENSG00000182831	C16orf72	0.049804	0.009483	1.50533996478822e-07	0.00267047309753431	++++++
TG	ENSG00000161267	BDH1	-0.086895	0.016561	1.54560524729963e-07	0.00274190370870954	------
TG	ENSG00000184863	RBM33	-0.069186	0.013209	1.62437010818935e-07	0.00288163257192791	------
TG	ENSG00000179933	C14orf119	-0.070926	0.013542	1.62771076157854e-07	0.00288755889104033	------
TG	ENSG00000152520	PAN3	-0.037863	0.007236	1.67123117938025e-07	0.00296476411222057	------
TG	ENSG00000075223	SEMA3C	-0.067095	0.012837	1.72686978812032e-07	0.00306346700412546	------
TG	ENSG00000205339	IPO7	0.041089	0.007867	1.76298787415478e-07	0.00312754048875058	++++++
TG	ENSG00000100650	SRSF5	-0.094107	0.018032	1.79900160929517e-07	0.00319142885488964	------
TG	ENSG00000132424	PNISR	-0.040331	0.007737	1.85841705492479e-07	0.00329683185543658	------
TG	ENSG00000141543	EIF4A3	-0.047517	0.00912	1.88695146401389e-07	0.00334745189716064	------
TG	ENSG00000110321	EIF4G2	0.049342	0.009484	1.96485699263945e-07	0.00348565630494239	++++++
TG	ENSG00000158286	RNF207	0.112374	0.021628	2.03812431374934e-07	0.00361563253259133	++++++
TG	ENSG00000234287	RP11-761N21.2	0.092746	0.017854	2.0503585265665e-07	0.00363733602612898	-+++++
TG	ENSG00000164663	USP49	-0.074907	0.01443	2.08938304086775e-07	0.00370656551449939	------
TG	ENSG00000026508	CD44	0.089769	0.017301	2.11804145626575e-07	0.00375740554341544	++++++
TG	ENSG00000137818	RPLP1	0.04798	0.009257	2.1824183429775e-07	0.00387161014044208	++++++
TG	ENSG00000070915	SLC12A3	-0.131553	0.025382	2.18358517245947e-07	0.00387368009594309	------
TG	ENSG00000139572	GPR84	0.103726	0.020049	2.2958199276016e-07	0.00407278455156525	++++++
TG	ENSG00000137504	CREBZF	-0.038938	0.007529	2.32035282274201e-07	0.00411630590754432	----+-
TG	ENSG00000137161	CNPY3	-0.034507	0.006678	2.37110532276217e-07	0.0042063408425801	------
TG	ENSG00000170855	TRIAP1	0.071066	0.013752	2.37114794018564e-07	0.00420641644588933	++++++
TG	ENSG00000172594	SMPDL3A	-0.105817	0.020492	2.42003152349154e-07	0.00429313592267399	------
TG	ENSG00000197343	ZNF655	-0.065183	0.012627	2.44052808611277e-07	0.00432949682476405	------
TG	ENSG00000179477	ALOX12B	-0.128349	0.024869	2.456088152691e-07	0.00435710038287383	------
TG	ENSG00000242687	AC004893.11	0.11086	0.021485	2.46959877313247e-07	0.004381068223537	++++-+
TG	ENSG00000006125	AP2B1	0.06911	0.013394	2.47094238191406e-07	0.00438345178551555	++++-+
TG	ENSG00000229152	ANKRD10-IT1	-0.068813	0.013346	2.52178243103822e-07	0.00447364203266181	----+-
TG	ENSG00000100410	PHF5A	0.067429	0.013081	2.54085337924634e-07	0.00450747389478301	++++++
TG	ENSG00000109099	PMP22	-0.141349	0.027449	2.61143666523619e-07	0.00463268864412901	------
TG	ENSG00000068971	PPP2R5B	0.096273	0.0187	2.62714934072716e-07	0.00466056293044998	++++++
TG	ENSG00000169877	AHSP	0.103677	0.020141	2.63769768260445e-07	0.00467927568894029	++++++
TG	ENSG00000005486	RHBDD2	-0.050028	0.009732	2.73957064678257e-07	0.00485999832739227	------
TG	ENSG00000203867	RBM20	-0.130884	0.025491	2.82869884386346e-07	0.00501811174901378	------
TG	ENSG00000229961	RP11-71G12.1	-0.134284	0.026168	2.87394268538278e-07	0.00509837432386904	------
TG	ENSG00000134827	TCN1	-0.117432	0.022914	2.97754180623308e-07	0.00528215916425749	---+--
TG	ENSG00000066136	NFYC	-0.038815	0.007577	3.0121419432503e-07	0.00534353980732603	------
TG	ENSG00000167286	CD3D	0.059424	0.011607	3.05805973957553e-07	0.00542499797800698	-+++++
TG	ENSG00000172331	BPGM	0.127583	0.024966	3.21614484605154e-07	0.00570544095689542	++++-+
TG	ENSG00000111642	CHD4	0.057736	0.011298	3.21905017399274e-07	0.00571059500866312	-+-+-+
TG	ENSG00000171204	TMEM126B	0.0518	0.010146	3.30198629745129e-07	0.00585772369167859	+++-++
TG	ENSG00000150556	LYPD6B	-0.139965	0.027453	3.42718849067413e-07	0.00607983238245591	------
TG	ENSG00000154723	ATP5J	0.060448	0.011862	3.47269544946703e-07	0.00616056172735452	++++++
TG	ENSG00000223609	HBD	0.11067	0.021718	3.47300840173971e-07	0.00616111690468624	++++++
TG	ENSG00000119632	IFI27L2	0.057022	0.011191	3.48077191178124e-07	0.00617488937149991	-+++++
TG	ENSG00000100360	IFT27	-0.093446	0.018362	3.59566649716201e-07	0.00637871236596541	------
TG	ENSG00000162961	DPY30	0.06995	0.013759	3.69852434044573e-07	0.00656118217995073	++++-+
TG	ENSG00000153827	TRIP12	0.060728	0.01196	3.81891378572232e-07	0.00677475305587139	-+++-+
TG	ENSG00000172171	TEFM	0.073777	0.014531	3.82687804938601e-07	0.00678888165961078	+++-++
TG	ENSG00000087502	ERGIC2	0.067904	0.01339	3.95061043156858e-07	0.00700838290560266	++++++
TG	ENSG00000177731	FLII	0.044695	0.008818	4.00169112130813e-07	0.00709900004920062	++++-+
TG	ENSG00000253352	TUG1	-0.073067	0.014418	4.0214079950554e-07	0.00713397778322827	+-----
TG	ENSG00000171843	MLLT3	0.084317	0.016648	4.09286970129395e-07	0.00726075085009548	++++++
TG	ENSG00000244538	RP11-10G12.1	0.106336	0.020998	4.1007834160828e-07	0.00727478978013089	++++++
TG	ENSG00000163399	ATP1A1	0.056186	0.011102	4.1746230698144e-07	0.00740578132585075	++++++
TG	ENSG00000065000	AP3D1	0.056868	0.011259	4.39339693590551e-07	0.00779388616429637	++++-+
TG	ENSG00000225611	RP11-70C1.1	-0.116095	0.022988	4.41053005575371e-07	0.00782428031890709	------
TG	ENSG00000112053	SLC26A8	0.099568	0.019729	4.49352188689958e-07	0.00797150782735985	++++++
TG	ENSG00000118564	FBXL5	0.046033	0.009129	4.59976419876625e-07	0.00815998168861133	++++++
TG	ENSG00000139826	ABHD13	0.040252	0.007995	4.78899208622158e-07	0.00849567196095707	++++++
TG	ENSG00000065357	DGKA	0.065125	0.012939	4.82751413676166e-07	0.00856401007861518	++++++
TG	ENSG00000099381	SETD1A	0.055599	0.011053	4.89650842581009e-07	0.0086864059473871	++++-+
TG	ENSG00000169251	NMD3	0.04541	0.009031	4.94323393305019e-07	0.00876929699723104	-+++++
TG	ENSG00000070031	SCT	-0.122064	0.024303	5.09847634756473e-07	0.00904469704057984	------
TG	ENSG00000158006	PAFAH2	-0.116638	0.023252	5.26877288353759e-07	0.00934680309539569	------
TG	ENSG00000116604	MEF2D	-0.06852	0.013665	5.32657914266197e-07	0.00944935139908233	------
TG	ENSG00000100292	HMOX1	-0.072851	0.014534	5.37282120460623e-07	0.00953138481697145	------
TG	ENSG00000103363	TCEB2	0.051513	0.01028	5.41464863450302e-07	0.00960558667760836	-+++++
TG	ENSG00000188243	COMMD6	0.053928	0.010764	5.43747327244123e-07	0.00964607758531074	+++-++
TG	ENSG00000120659	TNFSF11	-0.12478	0.02491	5.46338594597833e-07	0.00969204666816556	------
TG	ENSG00000084774	CAD	0.057094	0.011401	5.49968459289226e-07	0.00975644046779087	++++-+
TG	ENSG00000135365	PHF21A	0.067602	0.013504	5.55571258894566e-07	0.00985583413278961	++++++
TG	ENSG00000127527	EPS15L1	-0.04651	0.009293	5.59643926472515e-07	0.00992808325562241	------
TG	ENSG00000105640	RPL18A	0.037668	0.00754	5.86306816225622e-07	0.0104010829198425	++++++
TG	ENSG00000078804	TP53INP2	-0.097902	0.019601	5.88859992672061e-07	0.0104463762700024	------
TG	ENSG00000185088	RPS27L	0.059374	0.011888	5.8944515771143e-07	0.0104567570978008	-+++++
TG	ENSG00000197872	FAM49A	-0.064174	0.012851	5.92802712999889e-07	0.010516320128618	------
TG	ENSG00000172893	DHCR7	0.059024	0.011828	6.03341966446217e-07	0.0107032864847559	-+++++
TG	ENSG00000143761	ARF1	-0.037525	0.007525	6.14633317284166e-07	0.0109035950486211	------
TG	ENSG00000138764	CCNG2	-0.042354	0.008504	6.33759775133495e-07	0.0112428984108682	------
TG	ENSG00000163625	WDFY3	0.048601	0.009763	6.42313254993984e-07	0.0113946371435933	-+++++
TG	ENSG00000175455	CCDC14	-0.047415	0.009528	6.47443650635552e-07	0.0114856503622747	------
TG	ENSG00000178209	PLEC	0.089924	0.018073	6.50467088670688e-07	0.011539286153018	++++++
TG	ENSG00000141258	SGSM2	0.054711	0.011014	6.78519042798477e-07	0.012036927819245	++++++
TG	ENSG00000135185	TMEM243	0.062966	0.012691	7.00043443476679e-07	0.0124187706872763	++++-+
TG	ENSG00000117791	MARC2	-0.137436	0.027713	7.07613518195274e-07	0.0125530638127842	------
TG	ENSG00000151726	ACSL1	0.068826	0.01389	7.2255232203172e-07	0.0128180781928427	++++++
TG	ENSG00000162413	KLHL21	-0.058178	0.011743	7.25642241243522e-07	0.0128728933596601	---+--
TG	ENSG00000153879	CEBPG	0.071006	0.014333	7.26625057719211e-07	0.0128903285239388	++++++
TG	ENSG00000105699	LSR	0.073015	0.014809	8.2111414168228e-07	0.0145665648734436	++++++
TG	ENSG00000157404	KIT	-0.102311	0.020826	8.98964889470303e-07	0.0159476371392032	------
TG	ENSG00000140319	SRP14	0.057647	0.011738	9.04658499500227e-07	0.016048641781134	-+++++
TG	ENSG00000182810	DDX28	-0.062341	0.012695	9.08182906168506e-07	0.0161111647554293	------
TG	ENSG00000147416	ATP6V1B2	-0.044596	0.009082	9.09569959274986e-07	0.0161357710775383	---+--
TG	ENSG00000055163	CYFIP2	0.061842	0.012596	9.12375380950152e-07	0.0161855392580557	++++-+
TG	ENSG00000163412	EIF4E3	0.079769	0.016258	9.27745334671306e-07	0.016458202237069	++++++
TG	ENSG00000114867	EIF4G1	0.052679	0.010737	9.27936085343073e-07	0.0164615861539861	++++-+
TG	ENSG00000196182	STK40	-0.040664	0.008294	9.43465996514147e-07	0.016737086778161	------
TG	ENSG00000176845	METRNL	-0.099418	0.020287	9.55630424166028e-07	0.0169528837247053	------
TG	ENSG00000124795	DEK	0.032583	0.006652	9.66220184512798e-07	0.017140746073257	-+++++
TG	ENSG00000173915	USMG5	0.053547	0.010934	9.71550990023553e-07	0.0172353145630178	++++++
TG	ENSG00000119707	RBM25	-0.045131	0.009219	9.81652688743209e-07	0.0174145186983045	------
TG	ENSG00000006007	GDE1	0.078962	0.016135	9.89116422415314e-07	0.0175469253336477	++++++
TG	ENSG00000055732	MCOLN3	0.110776	0.022639	9.92711971805808e-07	0.017610710379835	++++++
TG	ENSG00000073756	PTGS2	-0.049173	0.010062	1.02378155778604e-06	0.0181618848351244	------
TG	ENSG00000134516	DOCK2	0.050453	0.010334	1.04808544177049e-06	0.0185930357370085	++++-+
TG	ENSG00000105663		0.051914	0.010636	1.05579563472332e-06	0.0187298145599917	++++-+
TG	ENSG00000165733	BMS1	0.067224	0.013783	1.07509023070239e-06	0.0190721006926605	-+++-+
TG	ENSG00000131100	ATP6V1E1	-0.050559	0.010377	1.10480343944401e-06	0.0195992130157367	-----+
TG	ENSG00000143319	ISG20L2	-0.053183	0.01092	1.11396684373781e-06	0.0197617718079088	------
TG	ENSG00000132341	RAN	0.053631	0.011022	1.14062268435589e-06	0.0202346464204735	++++++
TG	ENSG00000164751	PEX2	0.047807	0.00984	1.18341734732803e-06	0.0209938237415993	++++-+
TG	ENSG00000164902	PHAX	0.076144	0.015677	1.19180615353488e-06	0.0211426411637088	++++-+
TG	ENSG00000071054	MAP4K4	0.065296	0.013453	1.21248049486659e-06	0.0215094039789333	-+++++
TG	ENSG00000164398	ACSL6	0.08252	0.017009	1.22525032353616e-06	0.0217359407395315	-+++++
TG	ENSG00000172586	CHCHD1	0.051808	0.010682	1.23347192595464e-06	0.0218817919664353	++++++
TG	ENSG00000154928	EPHB1	-0.093235	0.019236	1.25411498176758e-06	0.0222479997765569	------
TG	ENSG00000107862	GBF1	0.048399	0.009986	1.25651049620886e-06	0.0222904962027452	++++-+
TG	ENSG00000139370	SLC15A4	-0.071971	0.014854	1.26368892041842e-06	0.0224178414482229	------
TG	ENSG00000105426	PTPRS	-0.109425	0.022629	1.32732485480044e-06	0.0235467429241598	------
TG	ENSG00000166734	CASC4	0.038651	0.007994	1.3327675262744e-06	0.0236432959161078	++++++
TG	ENSG00000156831	NSMCE2	0.072824	0.015078	1.36602849281204e-06	0.0242333454624857	++++-+
TG	ENSG00000131165	CHMP1A	-0.041369	0.008565	1.36755979820426e-06	0.0242605108201436	------
TG	ENSG00000134330	IAH1	0.06819	0.014138	1.41321483096244e-06	0.0250704311012737	++++++
TG	ENSG00000260528	FAM157C	0.077624	0.016096	1.41796482153645e-06	0.0251546959340566	++++++
TG	ENSG00000186074	CD300LF	-0.075474	0.015661	1.44061649733828e-06	0.025556536662781	------
TG	ENSG00000008083	JARID2	-0.068892	0.014303	1.46083702029489e-06	0.0259152487400313	------
TG	ENSG00000109475	RPL34	0.04654	0.009663	1.46259755845007e-06	0.0259464806869042	+++-++
TG	ENSG00000130723	PRRC2B	0.051148	0.010631	1.50154712741675e-06	0.0266374460403731	++++-+
TG	ENSG00000125384	PTGER2	0.089862	0.018696	1.53559796903451e-06	0.0272415079706721	-+++++
TG	ENSG00000135829	DHX9	0.070887	0.014759	1.56291656778054e-06	0.0277261399124267	++++-+
TG	ENSG00000178562	CD28	0.066482	0.013847	1.57686597992794e-06	0.0279736024839217	-+++++
TG	ENSG00000125898	FAM110A	-0.059649	0.012431	1.60077281127655e-06	0.0283977096720459	------
TG	ENSG00000196205	EEF1A1P5	0.086352	0.018021	1.65409979954594e-06	0.029343730443945	++++++
TG	ENSG00000157538	DSCR3	-0.064878	0.013541	1.65873147274594e-06	0.029425896326513	------
TG	ENSG00000228601	RPL39P	-0.080942	0.016903	1.67821546365453e-06	0.0297715423252313	------
TG	ENSG00000003393	ALS2	-0.083089	0.01736	1.69941063458871e-06	0.0301475446576037	------
TG	ENSG00000102554	KLF5	-0.079267	0.016563	1.70369516524504e-06	0.030223552231447	------
TG	ENSG00000179869	ABCA13	0.122015	0.025499	1.70846928767094e-06	0.0303082451632824	++++++
TG	ENSG00000172236	TPSAB1	-0.123626	0.025839	1.71428700353206e-06	0.0304114514426587	------
TG	ENSG00000077150	NFKB2	0.056904	0.011898	1.72973511159472e-06	0.0306855008796904	-+++++
TG	ENSG00000164134	NAA15	0.044527	0.009321	1.77715643303325e-06	0.0315267551220099	-+++-+
TG	ENSG00000075089	ACTR6	0.051229	0.010744	1.85875709129907e-06	0.0329743507996454	++++-+
TG	ENSG00000167526	RPL13	0.03789	0.007954	1.90061571132252e-06	0.0337169227188615	++++++
TG	ENSG00000155111	CDK19	-0.054169	0.011376	1.91962774029027e-06	0.0340541961127494	------
TG	ENSG00000168071	CCDC88B	0.056998	0.011971	1.92166985730138e-06	0.0340904232685265	++++++
TG	ENSG00000172794	RAB37	-0.092042	0.019335	1.93286575106183e-06	0.0342890384238369	---+--
TG	ENSG00000155329	ZCCHC10	0.051934	0.010911	1.93795641155386e-06	0.0343793467409654	++++-+
TG	ENSG00000133422	MORC2	0.062703	0.013177	1.9483746188611e-06	0.034564165738596	++++++
TG	ENSG00000104219	ZDHHC2	0.090721	0.019071	1.96591518634905e-06	0.0348753354058322	++++++
TG	ENSG00000132386	SERPINF1	-0.104493	0.021981	1.99584267974915e-06	0.0354062491387499	------
TG	ENSG00000135722	FBXL8	0.090809	0.019118	2.0342141643364e-06	0.0360869592753277	++++++
TG	ENSG00000011198	ABHD5	-0.062236	0.013155	2.23534251035633e-06	0.0396549761337213	------
TG	ENSG00000105011	ASF1B	-0.080009	0.016919	2.2560647406447e-06	0.040022588499037	------
TG	ENSG00000163754	GYG1	0.088955	0.018819	2.28024475841196e-06	0.0404515420142282	++++++
TG	ENSG00000183134	PTGDR2	-0.106166	0.022463	2.28738279683396e-06	0.0405781708158344	------
TG	ENSG00000124172	ATP5E	0.055979	0.011851	2.31596134597136e-06	0.0410851542775319	+++-++
TG	ENSG00000102878	HSF4	0.070335	0.014897	2.34100837808344e-06	0.0415294886272002	++++++
TG	ENSG00000163605	PPP4R2	0.029553	0.00626	2.34920499449112e-06	0.0416748966022726	++++++
TG	ENSG00000219928	RP11-40C6.2	0.08873	0.018816	2.40837214434416e-06	0.0427245218406653	++++++
TG	ENSG00000185818	NAT8L	-0.121094	0.025686	2.42398063529499e-06	0.0430014164701331	----+-
TG	ENSG00000179715	PCED1B	0.054896	0.011652	2.45986441082408e-06	0.0436379946480192	++++++
TG	ENSG00000004939	SLC4A1	0.118297	0.025117	2.4801898236061e-06	0.0439985674707722	++++-+
TG	ENSG00000141349	G6PC3	-0.043578	0.009262	2.53746866864839e-06	0.0450146941818225	----+-
TG	ENSG00000168884	TNIP2	0.066385	0.014129	2.62029066401555e-06	0.0464839563796359	++++++
TG	ENSG00000185359	HGS	0.056934	0.012121	2.6366229002772e-06	0.0467736902509175	++++++
TG	ENSG00000114395	CYB561D2	-0.056607	0.012056	2.6595454025205e-06	0.0471803354407137	------
TG	ENSG00000178429	RPS3AP5	0.066128	0.014089	2.68344197333827e-06	0.0476042606070208	++++++
TG	ENSG00000171101	SIGLEC17P	-0.122452	0.026117	2.75155122228969e-06	0.048812518683419	+-----
HDL-C	ENSG00000163751	CPA3	0.269131	0.022353	2.18996252348245e-33	3.88499351665786e-29	++++++
HDL-C	ENSG00000179639	FCER1A	0.256013	0.021566	1.67124956357131e-32	2.9647967257755e-28	++++++
HDL-C	ENSG00000140287	HDC	0.261206	0.022056	2.3363859908543e-32	4.14474874777552e-28	++++++
HDL-C	ENSG00000179348	GATA2	0.250738	0.021313	5.95216807354084e-32	1.05591461624614e-27	++++++
HDL-C	ENSG00000196533		0.287179	0.024917	9.80489474117027e-31	1.73938832708361e-26	++++++
HDL-C	ENSG00000178538	CA8	0.272031	0.023902	5.18402038399361e-30	9.19645216120466e-26	++++++
HDL-C	ENSG00000198911	SREBF2	-0.169703	0.015159	4.31712634926769e-29	7.65858214360089e-25	------
HDL-C	ENSG00000131016	AKAP12	0.233637	0.021354	7.3475777704064e-28	1.3034602964701e-23	++++++
HDL-C	ENSG00000246363	RP11-13A1.1	0.259887	0.023899	1.52428512184566e-27	2.70408180615419e-23	++++++
HDL-C	ENSG00000158715	SLC45A3	0.237287	0.022112	7.27641032433553e-27	1.29083519153712e-22	++++++
HDL-C	ENSG00000154269	ENPP3	0.239912	0.023279	6.62934332497824e-25	1.17604550585114e-20	++++++
HDL-C	ENSG00000198400	NTRK1	0.235035	0.023294	6.11627548773653e-24	1.08502727152446e-19	++++++
HDL-C	ENSG00000160179	ABCG1	0.185454	0.018581	1.85388982384724e-23	3.28880054750501e-19	++++++
HDL-C	ENSG00000149534	MS4A2	0.203635	0.021386	1.69748172945056e-21	3.01133258804529e-17	++++++
HDL-C	ENSG00000163220	S100A9	-0.090261	0.0096	5.34140015798925e-21	9.47564388027294e-17	------
HDL-C	ENSG00000169224	GCSAML	0.203437	0.022244	5.91637430902641e-20	1.04956480242128e-15	+++-++
HDL-C	ENSG00000140459	CYP11A1	0.2075	0.023238	4.28629375895579e-19	7.60388512838758e-15	++++++
HDL-C	ENSG00000244300	GATA2-AS1	0.19957	0.022525	8.01970378627998e-19	1.42269545168607e-14	++++++
HDL-C	ENSG00000204455	TRIM51BP	0.209481	0.023837	1.52184622445448e-18	2.69975520218225e-14	++++++
HDL-C	ENSG00000143546	S100A8	-0.090949	0.010387	2.0256228542054e-18	3.59345494336038e-14	------
HDL-C	ENSG00000263724	DLGAP1-AS3	0.208066	0.024353	1.30075133819021e-17	2.30753287394944e-13	++++++
HDL-C	ENSG00000131126	TEX101	0.205241	0.024627	7.81817989170828e-17	1.38694511278905e-12	++++++
HDL-C	ENSG00000089693	MLF2	0.050422	0.006277	9.55320573244795e-16	1.69473869693627e-11	++++++
HDL-C	ENSG00000113368	LMNB1	-0.124856	0.01572	1.98334048857333e-15	3.51844602672909e-11	------
HDL-C	ENSG00000167261	DPEP2	0.101303	0.012849	3.16434272320194e-15	5.61354399096024e-11	++++++
HDL-C	ENSG00000090530	P3H2	0.179486	0.022926	4.91763692946832e-15	8.72388791287681e-11	++++++
HDL-C	ENSG00000007944	MYLIP	0.117674	0.015064	5.63510333669247e-15	9.99667331929244e-11	++++++
HDL-C	ENSG00000198794	SCAMP5	0.147684	0.018956	6.65018246760715e-15	1.17974236975351e-10	++++++
HDL-C	ENSG00000205426	KRT81	0.179524	0.02312	8.16998032127218e-15	1.44935450899368e-10	++++++
HDL-C	ENSG00000164674	SYTL3	0.161383	0.02086	1.02325510187961e-14	1.81525455073442e-10	++++++
HDL-C	ENSG00000135636	DYSF	-0.08143	0.010544	1.13780584005235e-14	2.01846756025286e-10	------
HDL-C	ENSG00000146072	TNFRSF21	0.15682	0.02034	1.25722125860362e-14	2.23031051276283e-10	++++++
HDL-C	ENSG00000163221	S100A12	-0.105192	0.013731	1.84512526095479e-14	3.2732522129338e-10	------
HDL-C	ENSG00000251390		0.177134	0.023341	3.22399971763577e-14	5.71937549908586e-10	++++++
HDL-C	ENSG00000077238	IL4R	-0.166823	0.022103	4.43356960047184e-14	7.86515247123704e-10	------
HDL-C	ENSG00000112053	SLC26A8	-0.136948	0.018155	4.5874569415283e-14	8.13814861427121e-10	------
HDL-C	ENSG00000138772	ANXA3	-0.123363	0.016358	4.64071703600365e-14	8.23263202187048e-10	------
HDL-C	ENSG00000104549	SQLE	-0.142593	0.018987	5.90611824416944e-14	1.04774537651566e-09	------
HDL-C	ENSG00000159216	RUNX1	0.110225	0.014691	6.23230848595557e-14	1.10561152540852e-09	++++-+
HDL-C	ENSG00000122025	FLT3	0.153676	0.020569	7.93737962245595e-14	1.40809114502369e-09	++++++
HDL-C	ENSG00000124006	OBSL1	0.183638	0.024767	1.21886856275198e-13	2.16227283032201e-09	++++++
HDL-C	ENSG00000114923	SLC4A3	0.167992	0.023058	3.20484053918412e-13	5.68538711651262e-09	++++++
HDL-C	ENSG00000173825	TIGD3	0.121713	0.01689	5.76065183514118e-13	1.02193963555405e-08	++++++
HDL-C	ENSG00000117410	ATP6V0B	0.045839	0.006418	9.15443325924704e-13	1.62399646019042e-08	++++++
HDL-C	ENSG00000105426	PTPRS	0.149081	0.02096	1.13883988313836e-12	2.02030195268746e-08	++++++
HDL-C	ENSG00000089486	CDIP1	0.067295	0.009488	1.31714122021508e-12	2.33660852466156e-08	++++++
HDL-C	ENSG00000104870	FCGRT	0.047541	0.006751	1.89773472567516e-12	3.36658140334774e-08	++++++
HDL-C	ENSG00000267453	AC004791.2	0.167343	0.023968	2.91115974636255e-12	5.16439739004716e-08	++++++
HDL-C	ENSG00000169442	CD52	-0.073114	0.010527	3.78193256359813e-12	6.70914836782308e-08	------
HDL-C	ENSG00000186063	AIDA	-0.072642	0.01062	7.91419773749755e-12	1.40397867863207e-07	------
HDL-C	ENSG00000239961	LILRA4	0.130974	0.019152	7.98688166268764e-12	1.41687280696079e-07	++++++
HDL-C	ENSG00000183019	MCEMP1	-0.112838	0.016542	9.00838167490373e-12	1.59808690912792e-07	------
HDL-C	ENSG00000168913	ENHO	0.141134	0.020858	1.32065278917464e-11	2.34283804799581e-07	++++++
HDL-C	ENSG00000176845	METRNL	0.126823	0.018777	1.43626240400442e-11	2.54792950470385e-07	++++++
HDL-C	ENSG00000246548	RP11-7F17.5	0.154647	0.022962	1.63958782166919e-11	2.90862879564114e-07	++++++
HDL-C	ENSG00000260947	RP11-384P7.7	0.166879	0.024955	2.27576493912802e-11	4.03720700201311e-07	++++++
HDL-C	ENSG00000162434	JAK1	0.070268	0.010524	2.43659996653327e-11	4.32252834063002e-07	++++++
HDL-C	ENSG00000146122	DAAM2	0.144327	0.021658	2.66378091960412e-11	4.72554735137771e-07	++++++
HDL-C	ENSG00000116489	CAPZA1	-0.049102	0.007395	3.14840990448129e-11	5.58527917054981e-07	------
HDL-C	ENSG00000111249	CUX2	0.142437	0.021458	3.18085211531166e-11	5.64283165256288e-07	++++++
HDL-C	ENSG00000142627	EPHA2	0.142113	0.02141	3.18840271211774e-11	5.65622641129688e-07	++++++
HDL-C	ENSG00000149516	MS4A3	0.151491	0.022856	3.39774775318978e-11	6.02760451415867e-07	++++++
HDL-C	ENSG00000117091	CD48	-0.083479	0.012623	3.75433342876547e-11	6.66018750262995e-07	------
HDL-C	ENSG00000023445	BIRC3	-0.067509	0.010251	4.53469567408506e-11	8.0445501258269e-07	------
HDL-C	ENSG00000105639	JAK3	-0.112023	0.017014	4.58017962253283e-11	8.12523865037325e-07	------
HDL-C	ENSG00000165795	NDRG2	0.115405	0.017556	4.91534963622789e-11	8.71983025466827e-07	++++++
HDL-C	ENSG00000158156	XKR8	0.072838	0.01109	5.09828058012318e-11	9.04434974913853e-07	++++++
HDL-C	ENSG00000166527	CLEC4D	-0.09472	0.014445	5.48318335058689e-11	9.72716726394113e-07	------
HDL-C	ENSG00000077150	NFKB2	-0.072817	0.011108	5.55029136737154e-11	9.8462168857171e-07	------
HDL-C	ENSG00000170442	KRT86	0.154429	0.023563	5.61116865802108e-11	9.95421319932939e-07	++++++
HDL-C	ENSG00000135365	PHF21A	-0.081158	0.012392	5.7827865062232e-11	1.025866326204e-06	------
HDL-C	ENSG00000078804	TP53INP2	0.117172	0.01792	6.20274804778341e-11	1.10036750367678e-06	++++++
HDL-C	ENSG00000157445	CACNA2D3	0.134019	0.020785	1.13418859448238e-10	2.01205056661173e-06	++++++
HDL-C	ENSG00000010438	PRSS3	0.148297	0.023025	1.18889175750167e-10	2.10909397780796e-06	++++++
HDL-C	ENSG00000156675	RAB11FIP1	0.070908	0.011028	1.27670642119925e-10	2.26487719120747e-06	++++++
HDL-C	ENSG00000258819	RP11-7F17.3	0.143279	0.022354	1.46001763225848e-10	2.59007127962655e-06	++++++
HDL-C	ENSG00000133101	CCNA1	0.15677	0.024463	1.46980722526765e-10	2.60743801762481e-06	++++++
HDL-C	ENSG00000012061	ERCC1	0.064331	0.01005	1.54074756554608e-10	2.73328618127875e-06	++++++
HDL-C	ENSG00000187554	TLR5	-0.120726	0.018889	1.64462387696487e-10	2.91756275773568e-06	------
HDL-C	ENSG00000114650	SCAP	0.080869	0.012668	1.72634036535443e-10	3.06252780813876e-06	++++++
HDL-C	ENSG00000118113	MMP8	-0.155336	0.02434	1.74711152649708e-10	3.09937584800582e-06	------
HDL-C	ENSG00000162413	KLHL21	0.068799	0.010828	2.10269275614421e-10	3.73017694939984e-06	++++++
HDL-C	ENSG00000158109	TPRG1L	0.076624	0.012086	2.30286813089695e-10	4.08528806421119e-06	++++++
HDL-C	ENSG00000116016	EPAS1	0.13651	0.021548	2.36946694536762e-10	4.20343436108216e-06	++++++
HDL-C	ENSG00000137161	CNPY3	0.03999	0.006315	2.41630020024299e-10	4.28651655523106e-06	++++++
HDL-C	ENSG00000198734	F5	-0.102166	0.016268	3.38015343441962e-10	5.9963921926604e-06	------
HDL-C	ENSG00000052802	MSMO1	-0.090306	0.014452	4.13734195491666e-10	7.33964462802216e-06	------
HDL-C	ENSG00000130433	CACNG6	0.135248	0.021661	4.2683435709708e-10	7.5720414949022e-06	++++++
HDL-C	ENSG00000163687	DNASE1L3	0.148371	0.023874	5.14093583712566e-10	9.12002017506092e-06	++++++
HDL-C	ENSG00000108551	RASD1	0.146655	0.023653	5.63846604554505e-10	1.00026387647969e-05	++++++
HDL-C	ENSG00000113520	IL4	0.155569	0.025125	5.94855941782571e-10	1.05527444072228e-05	+++-++
HDL-C	ENSG00000050628	PTGER3	0.153226	0.024834	6.82348827723878e-10	1.21048682038216e-05	++++++
HDL-C	ENSG00000092200	RPGRIP1	0.122113	0.01981	7.08585194919979e-10	1.25703013578804e-05	++++++
HDL-C	ENSG00000120306	CYSTM1	-0.073714	0.011961	7.15009703173662e-10	1.26842721343008e-05	------
HDL-C	ENSG00000085514	PILRA	0.045488	0.007382	7.19673511715513e-10	1.27670080978332e-05	++++++
HDL-C	ENSG00000096063	SRPK1	-0.079498	0.012926	7.73746863209371e-10	1.37262693533342e-05	------
HDL-C	ENSG00000173926	MARCH3	-0.146619	0.023851	7.88702396759872e-10	1.39915805185201e-05	------
HDL-C	ENSG00000145365	TIFA	-0.11441	0.01862	8.03052278419045e-10	1.42461474191539e-05	------
HDL-C	ENSG00000136156	ITM2B	0.063369	0.010318	8.15444101096209e-10	1.44659783534467e-05	++++++
HDL-C	ENSG00000183762	KREMEN1	-0.116398	0.018973	8.5223567883386e-10	1.51186609425127e-05	------
HDL-C	ENSG00000169567	HINT1	-0.061794	0.010101	9.50355899388674e-10	1.68593136551551e-05	------
HDL-C	ENSG00000143653	SCCPDH	0.131045	0.021446	9.93783741908926e-10	1.76297235814644e-05	++++++
HDL-C	ENSG00000145901	TNIP1	-0.056217	0.009211	1.04037423277046e-09	1.84562388893479e-05	------
HDL-C	ENSG00000163106	HPGDS	0.150277	0.02465	1.08526365144796e-09	1.92525771766868e-05	++++++
HDL-C	ENSG00000005189	AC004381.6	0.146048	0.023965	1.10021399753952e-09	1.95177963163511e-05	++++++
HDL-C	ENSG00000143771	CNIH4	-0.093448	0.015428	1.38535617088143e-09	2.45762184714366e-05	------
HDL-C	ENSG00000105737	GRIK5	0.133098	0.022296	2.37964674467773e-09	4.2214933250583e-05	++++++
HDL-C	ENSG00000157657	ZNF618	0.120407	0.020277	2.88443663939629e-09	5.11699059828903e-05	++++++
HDL-C	ENSG00000100439	ABHD4	0.065438	0.011026	2.94142080574241e-09	5.21808050938703e-05	++++++
HDL-C	ENSG00000066827	ZFAT	0.08604	0.014501	2.96830616354349e-09	5.26577513412615e-05	++++++
HDL-C	ENSG00000152061	RABGAP1L	0.089532	0.015095	3.00751718901859e-09	5.33533549331898e-05	++++++
HDL-C	ENSG00000171101	SIGLEC17P	0.144264	0.024338	3.07357232249295e-09	5.4525173001025e-05	++++++
HDL-C	ENSG00000170525	PFKFB3	-0.087663	0.014816	3.28062411952666e-09	5.8198271880403e-05	------
HDL-C	ENSG00000115602	IL1RL1	0.140756	0.0238	3.33796042489541e-09	5.92154179376446e-05	++++++
HDL-C	ENSG00000134489	HRH4	0.13126	0.022196	3.34729055404689e-09	5.93809344287918e-05	++++++
HDL-C	ENSG00000147459	DOCK5	0.050269	0.008517	3.58881755247925e-09	6.36656233809819e-05	++++++
HDL-C	ENSG00000103510	KAT8	0.056293	0.009564	3.95596987264706e-09	7.01789055407589e-05	++++++
HDL-C	ENSG00000178075	GRAMD1C	0.08139	0.013836	4.04249240280348e-09	7.17138152257338e-05	++++++
HDL-C	ENSG00000096006	CRISP3	-0.139951	0.023822	4.23114878086699e-09	7.50605793725804e-05	------
HDL-C	ENSG00000066136	NFYC	0.041298	0.00703	4.23520895864725e-09	7.51326069264021e-05	++++++
HDL-C	ENSG00000157404	KIT	0.112555	0.019166	4.29058780432043e-09	7.61150276486444e-05	++++++
HDL-C	ENSG00000142920	AZIN2	0.118698	0.020234	4.4587708422587e-09	7.90985947416693e-05	++++++
HDL-C	ENSG00000122223	CD244	0.117402	0.020032	4.60533272391777e-09	8.16986025223012e-05	++++++
HDL-C	ENSG00000139572	GPR84	-0.109375	0.018677	4.73967989969131e-09	8.40819214205238e-05	------
HDL-C	ENSG00000254429	CTD-2562J17.7	0.07423	0.012713	5.25103826403237e-09	9.31534188039343e-05	++++++
HDL-C	ENSG00000008083	JARID2	0.07637	0.013097	5.50585425620882e-09	9.76738545051444e-05	++++++
HDL-C	ENSG00000137941	TTLL7	0.127381	0.021861	5.65090081830092e-09	0.000100246980516658	++++++
HDL-C	ENSG00000167633	KIR3DL1	0.13033	0.022378	5.74193517579105e-09	0.000101861930018533	++++++
HDL-C	ENSG00000160883	HK3	-0.086531	0.014864	5.83005645706485e-09	0.00010342520154833	------
HDL-C	ENSG00000137486	ARRB1	0.078639	0.013513	5.90218389712243e-09	0.000104704742334952	++++++
HDL-C	ENSG00000189013	KIR2DL4	0.143282	0.024662	6.25597615828023e-09	0.000110981017047891	++++++
HDL-C	ENSG00000225697	SLC26A6	-0.081929	0.014128	6.6728354643939e-09	0.000118376101138348	------
HDL-C	ENSG00000213281	NRAS	-0.03805	0.006563	6.73064879801301e-09	0.000119401709676751	------
HDL-C	ENSG00000100453	GZMB	0.11875	0.020496	6.87914249683618e-09	0.000122035987893874	++++++
HDL-C	ENSG00000175445	LPL	0.133493	0.023103	7.54808478233196e-09	0.000133903024038569	++++++
HDL-C	ENSG00000118564	FBXL5	-0.049413	0.008569	8.08547899546775e-09	0.000143436397379598	------
HDL-C	ENSG00000176095	IP6K1	0.035787	0.006209	8.23775745174144e-09	0.000146137817193893	++++++
HDL-C	ENSG00000163421	PROK2	-0.094262	0.016357	8.27756822762043e-09	0.000146844060357986	------
HDL-C	ENSG00000163754	GYG1	-0.098579	0.017159	9.1840714718022e-09	0.000162925427909771	------
HDL-C	ENSG00000173221	GLRX	-0.06795	0.011862	1.01333697589699e-08	0.000179765979524126	------
HDL-C	ENSG00000115828	QPCT	-0.072303	0.012635	1.04878466891052e-08	0.000186054400264727	------
HDL-C	ENSG00000155367	PPM1J	0.133988	0.023436	1.08336480331725e-08	0.000192188916108481	++++++
HDL-C	ENSG00000175352	NRIP3	0.149909	0.026274	1.15998274582562e-08	0.000205780939109465	++++++
HDL-C	ENSG00000131323	TRAF3	-0.116026	0.020346	1.1795995138182e-08	0.000209260953751349	+-----
HDL-C	ENSG00000100605	ITPK1	0.054485	0.009673	1.77234037530194e-08	0.000314413182578564	++++++
HDL-C	ENSG00000228601	RPL39P	0.087393	0.015522	1.80054195353536e-08	0.000319416142557173	++++++
HDL-C	ENSG00000100226	GTPBP1	-0.083167	0.014784	1.85182369395615e-08	0.00032851352330782	------
HDL-C	ENSG00000053254	FOXN3	0.060913	0.010849	1.96729211258509e-08	0.000348997620772594	++++++
HDL-C	ENSG00000100433	KCNK10	0.134828	0.024025	1.99980827820182e-08	0.000354765988553003	++++++
HDL-C	ENSG00000011198	ABHD5	0.067601	0.01205	2.02099011774235e-08	0.000358523646887492	++++++
HDL-C	ENSG00000189043	NDUFA4	-0.060465	0.01078	2.03620330036007e-08	0.000361222465483877	------
HDL-C	ENSG00000178719	GRINA	-0.063333	0.011297	2.07073977108316e-08	0.000367349235390153	------
HDL-C	ENSG00000171858	RPS21	-0.051283	0.00915	2.08482388010743e-08	0.000369847756331057	------
HDL-C	ENSG00000213983	AP1G2	-0.069939	0.012486	2.12419962503421e-08	0.000376833013481068	------
HDL-C	ENSG00000126216	TUBGCP3	0.0872	0.015582	2.19189971273076e-08	0.000388843009038437	++++++
HDL-C	ENSG00000122547	EEPD1	0.073125	0.013078	2.25423009669941e-08	0.000399900419154475	++++++
HDL-C	ENSG00000163171	CDC42EP3	-0.092071	0.016472	2.27663883124922e-08	0.000403875728663611	------
HDL-C	ENSG00000133063	CHIT1	-0.134778	0.024122	2.30658602942297e-08	0.000409188361619635	------
HDL-C	ENSG00000083896	YTHDC1	0.066535	0.011948	2.56966144693612e-08	0.000455857940686467	++++++
HDL-C	ENSG00000216197		0.135491	0.024334	2.57654396151346e-08	0.000457078898772488	++++++
HDL-C	ENSG00000163590	PPM1L	0.100264	0.018009	2.58647954188321e-08	0.000458841470730082	++++++
HDL-C	ENSG00000115993	TRAK2	-0.077059	0.013842	2.59152503248999e-08	0.000459736540763723	------
HDL-C	ENSG00000075399	VPS9D1	-0.079185	0.01423	2.62941404981864e-08	0.000466458052437828	------
HDL-C	ENSG00000112335	SNX3	-0.082206	0.014774	2.63328096948312e-08	0.000467144043986306	------
HDL-C	ENSG00000255833	TIFAB	0.125324	0.022556	2.75624313535469e-08	0.000488957532211922	++++++
HDL-C	ENSG00000231964	RP11-67C2.2	-0.074902	0.013484	2.78133743258349e-08	0.000493409260540311	------
HDL-C	ENSG00000147526	TACC1	0.048037	0.008653	2.83478980077671e-08	0.000502891710657789	++++++
HDL-C	ENSG00000198833	UBE2J1	-0.092835	0.016727	2.85884970429738e-08	0.000507159937542355	------
HDL-C	ENSG00000177954	RPS27	-0.059859	0.01081	3.06787791503343e-08	0.000544241542126931	------
HDL-C	ENSG00000197852	FAM212B	0.0687	0.012407	3.07530982104415e-08	0.000545559962253232	++++++
HDL-C	ENSG00000067560	RHOA	0.03832	0.006924	3.12451115403572e-08	0.000554288278725938	++++++
HDL-C	ENSG00000259162	RP11-203M5.6	0.121206	0.021918	3.20019969902275e-08	0.000567715426606636	++++++
HDL-C	ENSG00000129493	HEATR5A	0.054248	0.00981	3.20437988145332e-08	0.000568456990969818	++++++
HDL-C	ENSG00000151726	ACSL1	-0.070714	0.012798	3.28951638960117e-08	0.000583560207515248	------
HDL-C	ENSG00000070031	SCT	0.124265	0.022525	3.45166978029814e-08	0.000612326219024891	++++++
HDL-C	ENSG00000149806	FAU	-0.049703	0.009013	3.49114931725634e-08	0.000619329888881276	------
HDL-C	ENSG00000229961	RP11-71G12.1	0.1333	0.024182	3.53979352445476e-08	0.000627959371238275	++++++
HDL-C	ENSG00000112062	MAPK14	-0.068145	0.012363	3.54368198710328e-08	0.000628649184512123	-----+
HDL-C	ENSG00000166428	PLD4	0.079742	0.014468	3.55198430970844e-08	0.000630122016542276	++++++
HDL-C	ENSG00000185909	KLHDC8B	0.109656	0.019914	3.66226995132478e-08	0.000649686689365015	++++++
HDL-C	ENSG00000108175	ZMIZ1	0.062105	0.011289	3.77013439607972e-08	0.000668821841864542	++++++
HDL-C	ENSG00000183250	LINC01547	-0.105187	0.019122	3.77968029268475e-08	0.000670515283922275	------
HDL-C	ENSG00000150337	FCGR1A	-0.109089	0.019849	3.88850105483822e-08	0.000689820087128301	------
HDL-C	ENSG00000127184	COX7C	-0.055072	0.010031	4.01768157861479e-08	0.000712736712046263	---+--
HDL-C	ENSG00000104219	ZDHHC2	-0.095284	0.017383	4.21893439417557e-08	0.000748438961526745	------
HDL-C	ENSG00000257017	HP	-0.122085	0.02229	4.32189462236971e-08	0.000766704106008386	------
HDL-C	ENSG00000086589	RBM22	0.070391	0.012857	4.37228695461546e-08	0.000775643705748782	++++++
HDL-C	ENSG00000012223	LTF	-0.124616	0.022765	4.3996302773674e-08	0.000780494411204977	------
HDL-C	ENSG00000140264	SERF2	-0.064956	0.011876	4.50921482084502e-08	0.000799934709217907	------
HDL-C	ENSG00000126262	FFAR2	-0.08092	0.014856	5.12144915780231e-08	0.00090854508059413	------
HDL-C	ENSG00000134851	TMEM165	-0.055246	0.010158	5.36171058506946e-08	0.000951167457791323	------
HDL-C	ENSG00000158481	CD1C	0.121396	0.022341	5.51836209712014e-08	0.000978957436029112	++++++
HDL-C	ENSG00000264695	RP11-178F10.2	0.139072	0.025636	5.80271398809185e-08	0.00102940146148749	++++++
HDL-C	ENSG00000157551	KCNJ15	-0.082367	0.015191	5.89152649430056e-08	0.00104515680008892	------
HDL-C	ENSG00000250616	RP11-455F5.3	0.102559	0.018924	5.97809090857856e-08	0.00106051332718184	++++++
HDL-C	ENSG00000136040	PLXNC1	-0.034938	0.006451	6.08415023215981e-08	0.00107932825118515	------
HDL-C	ENSG00000132518	GUCY2D	0.132381	0.024442	6.0893696652958e-08	0.00108025417862348	++++++
HDL-C	ENSG00000100095	SEZ6L	0.123665	0.022939	7.00251322404481e-08	0.00124224584594555	++++++
HDL-C	ENSG00000116691	MIIP	-0.056132	0.010415	7.05626337288826e-08	0.00125178112235038	------
HDL-C	ENSG00000051108	HERPUD1	0.093495	0.017363	7.25832157891067e-08	0.00128762624809875	++++++
HDL-C	ENSG00000151948	GLT1D1	-0.053878	0.010019	7.54200767308377e-08	0.00133795216120506	------
HDL-C	ENSG00000169403	PTAFR	0.04606	0.008565	7.55513516522849e-08	0.00134028097831153	++++++
HDL-C	ENSG00000151490	PTPRO	-0.096529	0.017998	8.17645259104039e-08	0.00145050268965057	------
HDL-C	ENSG00000130724	CHMP2A	0.031927	0.005956	8.28733803967858e-08	0.00147017376823898	+++-++
HDL-C	ENSG00000267519	MIR24-2	0.090404	0.016896	8.77386327973719e-08	0.00155648334582538	++++++
HDL-C	ENSG00000172765	TMCC1	0.081194	0.015176	8.78537444986132e-08	0.0015585254274054	++++++
HDL-C	ENSG00000091129	NRCAM	0.100471	0.018804	9.13514462835023e-08	0.00162057465706933	++++++
HDL-C	ENSG00000197006	METTL9	-0.087962	0.016483	9.47544057882442e-08	0.00168094315868345	------
HDL-C	ENSG00000114023	FAM162A	0.059648	0.011187	9.71090119846867e-08	0.00172271387260834	++++++
HDL-C	ENSG00000133639	BTG1	0.088694	0.016634	9.71101374795668e-08	0.00172273383888752	++++-+
HDL-C	ENSG00000142583	SLC2A5	-0.135699	0.025502	1.031498078828e-07	0.00182987759184087	------
HDL-C	ENSG00000113916	BCL6	-0.056706	0.010661	1.04377975086392e-07	0.0018516652780326	------
HDL-C	ENSG00000022840	RNF10	-0.088775	0.016699	1.05945894541476e-07	0.00187948016916579	------
HDL-C	ENSG00000137207	YIPF3	0.0303	0.005722	1.18980516567421e-07	0.00211071436390605	++++++
HDL-C	ENSG00000159708	LRRC36	0.132459	0.025046	1.23303663623142e-07	0.00218740699267454	++++++
HDL-C	ENSG00000123338	NCKAP1L	-0.051889	0.009815	1.24554195305515e-07	0.00220959142471983	------
HDL-C	ENSG00000186265	BTLA	-0.084141	0.015917	1.24882662610765e-07	0.00221541843471496	------
HDL-C	ENSG00000138821	SLC39A8	-0.062871	0.01191	1.29886323861371e-07	0.00230418338530072	------
HDL-C	ENSG00000127527	EPS15L1	0.045338	0.008601	1.35645656971313e-07	0.00240635395467109	+++-++
HDL-C	ENSG00000197965	MPZL1	0.105117	0.019957	1.3856435416334e-07	0.00245813164285765	++++++
HDL-C	ENSG00000124614	RPS10	-0.048187	0.009152	1.40094706864422e-07	0.00248528009977485	------
HDL-C	ENSG00000146094	DOK3	-0.043168	0.008207	1.43923265823222e-07	0.00255319873570397	------
HDL-C	ENSG00000011600	TYROBP	0.029872	0.00568	1.44806346896748e-07	0.00256886459394831	++++++
HDL-C	ENSG00000136960	ENPP2	0.120789	0.022977	1.46385648522066e-07	0.00259688140478145	++++++
HDL-C	ENSG00000145687	SSBP2	0.104014	0.019805	1.50415396205945e-07	0.00266836912869347	++++++
HDL-C	ENSG00000159753	CARMIL2	-0.051725	0.009864	1.57460767399245e-07	0.00279335401366261	------
HDL-C	ENSG00000198792	TMEM184B	0.065546	0.012503	1.58333145784599e-07	0.00280883000621879	++++++
HDL-C	ENSG00000126822	PLEKHG3	0.077285	0.014781	1.70847805381358e-07	0.0030308400674653	++++++
HDL-C	ENSG00000171310	CHST11	0.055604	0.010638	1.72477800861636e-07	0.00305975618728542	++++++
HDL-C	ENSG00000182541	LIMK2	-0.074548	0.014274	1.76376882057974e-07	0.00312892588770845	------
HDL-C	ENSG00000116604	MEF2D	0.066019	0.012661	1.84449353113385e-07	0.00327213152423146	++++++
HDL-C	ENSG00000089057	SLC23A2	0.074	0.014219	1.94735571912005e-07	0.00345460904571897	++++++
HDL-C	ENSG00000116133	DHCR24	-0.106479	0.020473	1.98338488364863e-07	0.00351852478359267	------
HDL-C	ENSG00000158006	PAFAH2	0.111529	0.021463	2.03225302142445e-07	0.00360521686000698	++++++
HDL-C	ENSG00000075785	RAB7A	0.04292	0.008266	2.07880934440024e-07	0.00368780777696602	++++++
HDL-C	ENSG00000112237	CCNC	-0.037186	0.007169	2.14073424160314e-07	0.00379766254460398	------
HDL-C	ENSG00000198843	SELT	-0.039329	0.007587	2.1712407802846e-07	0.00385178114422488	------
HDL-C	ENSG00000141543	EIF4A3	0.044928	0.008701	2.42201987066613e-07	0.00429666325056172	++++++
HDL-C	ENSG00000013364	MVP	-0.051532	0.009986	2.461621975656e-07	0.00436691738481374	------
HDL-C	ENSG00000148926	ADM	-0.089994	0.017457	2.53511266581555e-07	0.00449728986915679	------
HDL-C	ENSG00000213741	RPS29	-0.050672	0.00984	2.61222391433249e-07	0.00463408522402583	---+--
HDL-C	ENSG00000159713	TPPP3	0.105908	0.02058	2.65798382043985e-07	0.00471526329746029	++++++
HDL-C	ENSG00000108861	DUSP3	-0.093743	0.018224	2.68889892040276e-07	0.00477010668479449	------
HDL-C	ENSG00000132357	CARD6	-0.080056	0.015573	2.73554118572511e-07	0.00485285006347635	------
HDL-C	ENSG00000156966	B3GNT7	0.119341	0.023226	2.77458957565559e-07	0.00492212190721301	++++++
HDL-C	ENSG00000068971	PPP2R5B	-0.089153	0.01736	2.81307455200881e-07	0.00499039425526363	------
HDL-C	ENSG00000143761	ARF1	0.036266	0.007064	2.83646391036265e-07	0.00503188697698334	++++++
HDL-C	ENSG00000165029	ABCA1	0.081219	0.015832	2.89508495901024e-07	0.00513588071728416	++++++
HDL-C	ENSG00000206199	ANKUB1	0.113809	0.022198	2.94486023954834e-07	0.00522418206495875	++++++
HDL-C	ENSG00000143164	DCAF6	-0.102641	0.020088	3.23078378387253e-07	0.00573141043258986	+-----
HDL-C	ENSG00000101224	CDC25B	-0.058215	0.011402	3.29851410414399e-07	0.00585156402075145	------
HDL-C	ENSG00000136425	CIB2	0.085585	0.016807	3.53949216590113e-07	0.0062790591023086	++++++
HDL-C	ENSG00000204301	NOTCH4	0.119544	0.023491	3.59898870504793e-07	0.00638460596275503	++++++
HDL-C	ENSG00000185475	TMEM179B	0.053328	0.010479	3.60054905768166e-07	0.00638737402832727	-+++++
HDL-C	ENSG00000151778	SERP2	0.127829	0.025154	3.73844492493197e-07	0.00663200129682932	++++++
HDL-C	ENSG00000168002	POLR2G	0.045049	0.008876	3.8645526782147e-07	0.00685571645115288	++++++
HDL-C	ENSG00000232810	TNF	-0.112371	0.022152	3.92297823472274e-07	0.00695936338839815	------
HDL-C	ENSG00000143624	INTS3	-0.066914	0.01321	4.0777930955298e-07	0.00723400495146986	----+-
HDL-C	ENSG00000216588	IGSF23	0.121616	0.024058	4.30057187854177e-07	0.0076292145125331	++++++
HDL-C	ENSG00000156831	NSMCE2	-0.071055	0.014071	4.4228328561856e-07	0.00784610548687326	------
HDL-C	ENSG00000188313	PLSCR1	-0.098266	0.019472	4.49862430879088e-07	0.00798055952379502	------
HDL-C	ENSG00000021355	SERPINB1	-0.066378	0.013173	4.67987378173329e-07	0.00830209608879486	------
HDL-C	ENSG00000113269	RNF130	0.049152	0.009765	4.81239835062555e-07	0.00853719467400972	++++++
HDL-C	ENSG00000181826	RELL1	0.06449	0.01282	4.89043480238505e-07	0.00867563133943107	++++++
HDL-C	ENSG00000154734	ADAMTS1	0.109202	0.021716	4.93740379285752e-07	0.00875895432852924	++++++
HDL-C	ENSG00000143466		-0.075436	0.015002	4.94556839343768e-07	0.00877343832995845	------
HDL-C	ENSG00000071564	TCF3	-0.079907	0.015893	4.95745517838775e-07	0.00879452548645986	+-----
HDL-C	ENSG00000164047	CAMP	-0.097663	0.019473	5.29688948037817e-07	0.00939668193819087	------
HDL-C	ENSG00000163902	RPN1	0.047121	0.009401	5.38181922987872e-07	0.00954734731380484	++++++
HDL-C	ENSG00000130147	SH3BP4	0.113344	0.022632	5.4967835382799e-07	0.00975129399690854	++++++
HDL-C	ENSG00000141096	DPEP3	0.078628	0.015713	5.61522512331373e-07	0.00996140936875855	++++++
HDL-C	ENSG00000134440	NARS	0.065595	0.013134	5.90061580642851e-07	0.0104676924406042	++++++
HDL-C	ENSG00000145088	EAF2	-0.091803	0.018381	5.90270067143227e-07	0.0104713909911209	------
HDL-C	ENSG00000225611	RP11-70C1.1	0.106526	0.021345	6.01742522895619e-07	0.0106749123561683	++++++
HDL-C	ENSG00000148346	LCN2	-0.108572	0.021756	6.02726523734939e-07	0.0106923685310578	------
HDL-C	ENSG00000132386	SERPINF1	0.101211	0.020306	6.22138237305959e-07	0.0110367323298077	++++++
HDL-C	ENSG00000173295	FAM86B3P	0.092928	0.018646	6.23840443323559e-07	0.0110669294645599	++++++
HDL-C	ENSG00000198019	FCGR1B	-0.101554	0.0204	6.41643942177398e-07	0.011382763534227	------
HDL-C	ENSG00000229117	RPL41	-0.045694	0.009179	6.42007867720139e-07	0.0113892195733553	------
HDL-C	ENSG00000133606	MKRN1	-0.097087	0.019541	6.75529163706108e-07	0.0119838873641464	------
HDL-C	ENSG00000225614	ZNF469	0.099513	0.020035	6.80253573419745e-07	0.0120676983924663	++++++
HDL-C	ENSG00000119013	NDUFB3	-0.0596	0.012007	6.91099147998852e-07	0.0122600988854996	------
HDL-C	ENSG00000172331	BPGM	-0.114728	0.023133	7.06852939308744e-07	0.0125395711433371	------
HDL-C	ENSG00000022277	RTFDC1	0.037788	0.007628	7.27711979259333e-07	0.0129096105120606	++++++
HDL-C	ENSG00000103363	TCEB2	-0.047471	0.009591	7.43348105372609e-07	0.0131869953893101	------
HDL-C	ENSG00000115718	PROC	0.103928	0.021	7.46461963279051e-07	0.0132422352285704	++++++
HDL-C	ENSG00000130787	HIP1R	-0.071611	0.014497	7.81973991571042e-07	0.0138722186104703	+-----
HDL-C	ENSG00000105854	PON2	0.098759	0.019994	7.83402805952519e-07	0.0138975657775977	++++++
HDL-C	ENSG00000154589	LY96	-0.058447	0.011856	8.22943763263478e-07	0.0145990223602941	------
HDL-C	ENSG00000139826	ABHD13	-0.036496	0.007404	8.24000682986018e-07	0.014617772116172	+-----
HDL-C	ENSG00000198574	SH2D1B	0.116249	0.023582	8.24506513657516e-07	0.0146267455522843	++++++
HDL-C	ENSG00000197860	SGTB	-0.046177	0.009369	8.27427592177259e-07	0.0146785654852246	------
HDL-C	ENSG00000107738	C10orf54	0.027542	0.005595	8.52660022700357e-07	0.0151261888027043	++++++
HDL-C	ENSG00000087074	PPP1R15A	0.063462	0.012891	8.52868951286621e-07	0.0151298951958247	++++++
HDL-C	ENSG00000180891	CUEDC1	0.076649	0.015571	8.54778504436141e-07	0.0151637706686971	++++++
HDL-C	ENSG00000085871	MGST2	0.076736	0.015592	8.58824026190476e-07	0.015235538224619	-+++++
HDL-C	ENSG00000130164	LDLR	-0.106102	0.021564	8.64198174616404e-07	0.015330875617695	------
HDL-C	ENSG00000136238	RAC1	0.044029	0.008956	8.82026963933478e-07	0.0156471583401799	++++++
HDL-C	ENSG00000242258	LINC00996	0.121013	0.024616	8.83015873962542e-07	0.0156647016040955	++++++
HDL-C	ENSG00000186081	KRT5	0.112567	0.022903	8.87790246365945e-07	0.0157493989705319	++++++
HDL-C	ENSG00000178814	OPLAH	-0.083109	0.01691	8.88538421270641e-07	0.0157626715933412	------
HDL-C	ENSG00000197872	FAM49A	0.058346	0.011878	9.00336725768022e-07	0.0159719735151247	++++++
HDL-C	ENSG00000109180	OCIAD1	0.07651	0.015604	9.42998728482498e-07	0.0167287974432795	++++++
HDL-C	ENSG00000165949	IFI27	-0.116954	0.023881	9.71273947241881e-07	0.017230399824071	------
HDL-C	ENSG00000145335	SNCA	-0.118083	0.024136	9.96423798876928e-07	0.0176765581920767	------
HDL-C	ENSG00000197694	SPTAN1	-0.046716	0.009557	1.01833572756888e-06	0.018065275807072	+-----
HDL-C	ENSG00000108061	SHOC2	-0.025729	0.005269	1.04568515118123e-06	0.018550454581955	------
HDL-C	ENSG00000010361	FUZ	0.067069	0.013776	1.12470142124739e-06	0.0199522032129287	++++++
HDL-C	ENSG00000140284	SLC27A2	0.12318	0.025303	1.12679192459815e-06	0.0199892887423712	+++-++
HDL-C	ENSG00000135596	MICAL1	-0.062625	0.012866	1.13076918927744e-06	0.0200598454177818	------
HDL-C	ENSG00000185818	NAT8L	0.116087	0.023875	1.16030205809963e-06	0.0205837585106875	++++++
HDL-C	ENSG00000163412	EIF4E3	-0.074007	0.015223	1.16460401750738e-06	0.020660075270581	------
HDL-C	ENSG00000084733	RAB10	-0.036396	0.007487	1.16771547032101e-06	0.0207152724434948	------
HDL-C	ENSG00000058091	CDK14	-0.073605	0.015149	1.18206570637818e-06	0.0209698456311488	------
HDL-C	ENSG00000157168	NRG1	-0.121859	0.025084	1.18511378796357e-06	0.0210239185984737	------
HDL-C	ENSG00000169877	AHSP	-0.093901	0.019337	1.19816007837775e-06	0.0212553597904214	------
HDL-C	ENSG00000129667	RHBDF2	-0.086525	0.01782	1.20087214428114e-06	0.0213034718395474	------
HDL-C	ENSG00000163874	ZC3H12A	-0.089616	0.018465	1.2139655681125e-06	0.0215357491783157	+-----
HDL-C	ENSG00000198732	SMOC1	0.110703	0.022813	1.21778086071253e-06	0.0216034324690403	++++++
HDL-C	ENSG00000185022	MAFF	0.105557	0.021759	1.22768987137964e-06	0.0217792183182747	++++++
HDL-C	ENSG00000213719	CLIC1	-0.035823	0.007388	1.24119332534131e-06	0.0220187695915548	------
HDL-C	ENSG00000150782	IL18	0.093558	0.019301	1.25192169252866e-06	0.0222090908254584	++++++
HDL-C	ENSG00000197467	COL13A1	0.122865	0.0254	1.3162099481815e-06	0.0233495644807398	++++++
HDL-C	ENSG00000155629	PIK3AP1	-0.044926	0.009289	1.32316508209324e-06	0.0234729485563341	------
HDL-C	ENSG00000183625	CCR3	0.11504	0.023802	1.34411274964839e-06	0.0238445601787624	++++++
HDL-C	ENSG00000198176	TFDP1	-0.091218	0.018874	1.34458720599934e-06	0.0238529770344283	------
HDL-C	ENSG00000185950	IRS2	0.074322	0.015388	1.36546706505949e-06	0.0242233857341553	++++++
HDL-C	ENSG00000120899	PTK2B	-0.058764	0.01217	1.37591696193254e-06	0.0244087669046833	------
HDL-C	ENSG00000130037	KCNA5	0.11264	0.023343	1.39748603097967e-06	0.0247914021895793	++++++
HDL-C	ENSG00000114209	PDCD10	-0.053038	0.010996	1.41267150595414e-06	0.0250607925156264	------
HDL-C	ENSG00000165434	PGM2L1	-0.058583	0.012151	1.42613317145674e-06	0.0252996024616426	------
HDL-C	ENSG00000120802	TMPO	-0.039926	0.008292	1.4723083538131e-06	0.0261187501966443	------
HDL-C	ENSG00000136942	RPL35	-0.039812	0.008269	1.47288430239024e-06	0.0261289675244029	------
HDL-C	ENSG00000174600	CMKLR1	0.096592	0.020073	1.49438372228528e-06	0.0265103672333409	-+++++
HDL-C	ENSG00000130313	PGLS	0.036014	0.007486	1.50091886521979e-06	0.026626300668999	++++++
HDL-C	ENSG00000254470	AP5B1	-0.061	0.012681	1.50710606995212e-06	0.0267360616809507	------
HDL-C	ENSG00000111666	CHPT1	-0.106757	0.022202	1.52055136115099e-06	0.0269745811468185	------
HDL-C	ENSG00000175931	UBE2O	-0.088096	0.018347	1.57347867677623e-06	0.0279135117260104	------
HDL-C	ENSG00000105011	ASF1B	0.075359	0.0157	1.58713387193168e-06	0.028155754888068	++++++
HDL-C	ENSG00000134830	C5AR2	0.050267	0.010474	1.59354946069727e-06	0.0282695674327696	++++++
HDL-C	ENSG00000139970	RTN1	0.085851	0.017891	1.59715435910491e-06	0.0283335183305212	-+++++
HDL-C	ENSG00000061987	MON2	0.034165	0.007121	1.60638847578261e-06	0.0284973315603835	++++-+
HDL-C	ENSG00000167987	VPS37C	0.069757	0.014543	1.61295622408621e-06	0.0286138434152894	++++++
HDL-C	ENSG00000158710	TAGLN2	0.055575	0.011587	1.61721266299455e-06	0.0286893526415233	++++++
HDL-C	ENSG00000100697	DICER1	0.034313	0.007161	1.65275248772178e-06	0.0293198291321844	++++++
HDL-C	ENSG00000113648	H2AFY	0.070653	0.014754	1.67745698609502e-06	0.0297580869333256	-+++++
HDL-C	ENSG00000137078	SIT1	-0.053134	0.011104	1.70949577605499e-06	0.0303264550672155	+-----
HDL-C	ENSG00000114353	GNAI2	0.022678	0.004742	1.72997649794387e-06	0.0306897830735243	++++++
HDL-C	ENSG00000134061	CD180	-0.095353	0.019942	1.73912037495697e-06	0.0308519954517366	------
HDL-C	ENSG00000165140	FBP1	0.062396	0.013052	1.7469353033967e-06	0.0309906322822575	++++++
HDL-C	ENSG00000254703	SENCR	0.05591	0.011697	1.75539300119532e-06	0.031140671841205	++++++
HDL-C	ENSG00000179833	SERTAD2	0.075168	0.015758	1.84042562126724e-06	0.0326491505212809	++++++
HDL-C	ENSG00000254709	IGLL5	-0.110168	0.023105	1.85868723698145e-06	0.0329731115840509	------
HDL-C	ENSG00000136603	SKIL	-0.041873	0.008783	1.86359456519369e-06	0.0330601675865361	------
HDL-C	ENSG00000256393	RPL41P5	-0.08119	0.017058	1.94050471842152e-06	0.0344245537047977	------
HDL-C	ENSG00000182983	ZNF662	0.098563	0.020724	1.9742840052405e-06	0.0350237982529665	-+++++
HDL-C	ENSG00000140379	BCL2A1	-0.058096	0.012216	1.97618669251472e-06	0.0350575519252111	------
HDL-C	ENSG00000166886	NAB2	0.097604	0.020543	2.0227457348989e-06	0.0358835093371065	++++++
HDL-C	ENSG00000198898	CAPZA2	-0.032428	0.006834	2.08662056769352e-06	0.037016648870883	----+-
HDL-C	ENSG00000185101	ANO9	-0.051531	0.010861	2.08861699061625e-06	0.0370520654135322	------
HDL-C	ENSG00000124702	KLHDC3	0.035007	0.00738	2.09870842213589e-06	0.0372310874086907	++++++
HDL-C	ENSG00000149294	NCAM1	0.111259	0.023469	2.13041301116777e-06	0.0377935268181163	++++++
HDL-C	ENSG00000160796	NBEAL2	-0.044184	0.00933	2.18558349796528e-06	0.0387722512539041	------
HDL-C	ENSG00000176105	YES1	0.072402	0.015292	2.19502800656327e-06	0.0389397968364323	++++++
HDL-C	ENSG00000149212	SESN3	-0.060184	0.012713	2.20220002519661e-06	0.0390670284469878	------
HDL-C	ENSG00000123066	MED13L	0.031504	0.006655	2.20288315911547e-06	0.0390791472427084	++++++
HDL-C	ENSG00000214253	FIS1	-0.061214	0.012939	2.2326394863518e-06	0.039607024487881	------
HDL-C	ENSG00000140853	NLRC5	-0.086102	0.018255	2.39831458775407e-06	0.0425461007867572	------
HDL-C	ENSG00000036530	CYP46A1	0.113734	0.024117	2.40603681190612e-06	0.0426830930432146	++++++
HDL-C	ENSG00000142676	RPL11	-0.045111	0.009568	2.41876587151212e-06	0.042908906560625	------
HDL-C	ENSG00000230551	CTB-89H12.4	0.040426	0.008588	2.50925548044356e-06	0.0445141922230687	-+++++
HDL-C	ENSG00000012779	ALOX5	-0.043379	0.009219	2.53480192843508e-06	0.0449673862104384	------
HDL-C	ENSG00000164691	TAGAP	0.07633	0.016222	2.53570890711481e-06	0.0449834760122168	++++++
HDL-C	ENSG00000207808	MIR27A	0.096302	0.020474	2.55459893880661e-06	0.0453185851744293	++++++
HDL-C	ENSG00000117298	ECE1	-0.063295	0.013459	2.56476461642119e-06	0.0454989242953118	------
HDL-C	ENSG00000173391	OLR1	-0.113987	0.024239	2.56895796366831e-06	0.0455733142754758	------
HDL-C	ENSG00000089157	RPLP0	-0.05105	0.010861	2.59752615391329e-06	0.0460801139704218	----+-
HDL-C	ENSG00000008294	SPAG9	0.028599	0.006088	2.63594681841125e-06	0.0467616965586155	++++++
HDL-C	ENSG00000124172	ATP5E	-0.052592	0.011197	2.64233749721929e-06	0.0468750672006703	------
HDL-C	ENSG00000160683	CXCR5	-0.099004	0.021087	2.66632741714946e-06	0.0473006483802313	------
HDL-C	ENSG00000128487	SPECC1	0.094361	0.020107	2.69221666976073e-06	0.0477599237215553	++++++
HDL-C	ENSG00000132514	CLEC10A	0.103787	0.022118	2.70043110854764e-06	0.0479056478656352	++++++
HDL-C	ENSG00000087589	CASS4	0.046609	0.009938	2.73346486967e-06	0.0484916667879458	++++++
HDL-C	ENSG00000156127	BATF	-0.063987	0.013656	2.78923076750723e-06	0.0494809538155783	------
LDL-C	ENSG00000198400	NTRK1	-0.125336	0.019355	9.44895827226987e-11	1.67624519750067e-06	------
LDL-C	ENSG00000131016	AKAP12	-0.113608	0.017869	2.04723152842117e-10	3.63178873141916e-06	------
LDL-C	ENSG00000116133	DHCR24	-0.103966	0.01644	2.54868215117521e-10	4.52136213618482e-06	------
LDL-C	ENSG00000163751	CPA3	-0.117302	0.018755	3.98739330087203e-10	7.07363571574699e-06	------
LDL-C	ENSG00000178538	CA8	-0.122169	0.019912	8.48843373902319e-10	1.50584814530271e-05	---+--
LDL-C	ENSG00000149534	MS4A2	-0.10934	0.017828	8.61521822810624e-10	1.52833971366605e-05	------
LDL-C	ENSG00000246363	RP11-13A1.1	-0.119558	0.019891	1.84663752217979e-09	3.27593496434695e-05	------
LDL-C	ENSG00000169224	GCSAML	-0.107895	0.018504	5.51557381153177e-09	9.78462794165736e-05	------
LDL-C	ENSG00000179348	GATA2	-0.104151	0.017923	6.20556640553477e-09	0.000110086748034187	------
LDL-C	ENSG00000140287	HDC	-0.107239	0.018593	8.04047800967039e-09	0.000142638079891553	------
LDL-C	ENSG00000158715	SLC45A3	-0.098561	0.018497	9.89761630291284e-08	0.00175583713213674	---+--
LDL-C	ENSG00000143653	SCCPDH	-0.092503	0.01742	1.09495466504821e-07	0.00194244957579553	------
LDL-C	ENSG00000010438	PRSS3	-0.098837	0.018656	1.17178407158766e-07	0.00207874494299651	------
LDL-C	ENSG00000149485	FADS1	-0.094697	0.018144	1.79651411734615e-07	0.00318701604417208	------
LDL-C	ENSG00000204455	TRIM51BP	-0.102483	0.019642	1.81337611155252e-07	0.00321692922189417	---+--
LDL-C	ENSG00000154269	ENPP3	-0.100813	0.019412	2.0649774854584e-07	0.00366327005920321	------
LDL-C	ENSG00000159216	RUNX1	-0.061156	0.011962	3.17945429597375e-07	0.00564035192105743	----+-
LDL-C	ENSG00000179639	FCER1A	-0.092828	0.018158	3.18201656057014e-07	0.00564489737845143	------
LDL-C	ENSG00000131126	TEX101	-0.101731	0.020189	4.6819354002554e-07	0.00830575340005309	---+--
LDL-C	ENSG00000140332	TLE3	0.039005	0.007835	6.40910854607952e-07	0.0113697585607451	-+++++
LDL-C	ENSG00000130164	LDLR	-0.086066	0.01732	6.72563121218665e-07	0.0119312697704191	------
LDL-C	ENSG00000133101	CCNA1	-0.098198	0.019894	7.97168596310942e-07	0.0141417708985561	------
LDL-C	ENSG00000140459	CYP11A1	-0.093624	0.019063	9.0434379672424e-07	0.016043058953888	---+--
LDL-C	ENSG00000004799	PDK4	0.054988	0.011538	1.88054069445986e-06	0.033360791919718	++++++
LDL-C	ENSG00000196533		-0.098252	0.020774	2.24949120820969e-06	0.03990597403364	---+--
LDL-C	ENSG00000136490	LIMD2	-0.027879	0.005939	2.6728185464372e-06	0.047415801013796	------
