# Supplementary material for: Lipid-induced transcriptomic changes in blood link to lipid metabolism and allergic response
Source: Nat Commun. 2023 Feb 1;14:544. doi: 10.1038/s41467-022-35663-x (PMC9892529; doi:10.1038/s41467-022-35663-x)
Supplement: Supplementary file 4 — Supplementary Data 2 [file 41467_2022_35663_MOESM4_ESM.txt]

Lipid	rsID	Location	Estimate	SE	P.value
TG	rs1260326	chr2:27730940	0.1148	0.0034	2.29e-239
TG	rs964184	chr11:116648917	0.2341	0.0069	6.55e-224
TG	rs12678919	chr8:19844222	0.1702	0.0056	1.82e-199
TG	rs2954029	chr8:126490972	0.0764	0.0033	1.02e-107
TG	rs17145738	chr7:72982874	0.1149	0.0053	9.42e-99
TG	rs2131925	chr1:63025942	0.0657	0.0035	3.049e-74
TG	rs10401969	chr19:19407718	0.121	0.0065	9.702e-70
TG	rs174546	chr11:61569830	0.0447	0.0034	7.423e-38
TG	rs6065906	chr20:44554015	0.0534	0.0043	2.363e-34
TG	rs4846914	chr1:230295691	0.0401	0.0034	7.2e-31
TG	rs3764261	chr16:56993324	0.0395	0.0038	1.584e-25
TG	rs442177	chr4:88030261	0.0309	0.0033	1.316e-18
TG	rs1532085	chr15:58683366	0.031	0.0034	2.318e-18
TG	rs9686661	chr5:55861786	0.0379	0.0044	2.541e-16
TG	rs6882076	chr5:156390297	0.0286	0.0035	1.513e-15
TG	rs2972146	chr2:227100698	0.0281	0.0034	2.974e-15
TG	rs998584	chr6:43757896	0.0293	0.0037	3.424e-15
TG	rs11613352	chr12:57792580	0.028	0.0039	9.397e-14
TG	rs6831256	chr4:3473139	0.0258	0.0035	1.602e-12
TG	rs1832007	chr10:5254847	0.0327	0.0047	1.718e-12
TG	rs645040	chr3:135926622	0.0293	0.004	1.83e-12
TG	rs1495741	chr8:18272881	0.0399	0.0056	2.731e-12
TG	rs10761731	chr10:65027610	0.0312	0.0047	8.399e-12
TG	rs2412710	chr15:42683787	0.0988	0.0132	1.658e-11
TG	rs2068888	chr10:94839642	0.0241	0.0034	1.682e-11
TG	rs11776767	chr8:10683929	0.022	0.0035	2.873e-11
TG	rs7248104	chr19:7224431	0.0222	0.0034	5.045e-10
TG	rs12748152	chr1:27138393	0.0372	0.0059	1.1e-09
TG	rs4722551	chr7:25991826	0.0267	0.0044	1.583e-09
TG	rs2929282	chr15:44245931	0.0725	0.0121	1.946e-09
TG	rs731839	chr19:33899065	0.0224	0.0036	2.651e-09
TG	rs8077889	chr17:41878166	0.0252	0.0042	9.879e-09
TG	rs38855	chr7:116358044	0.0187	0.0033	2.109e-08
TG	rs3198697	chr16:15129940	0.0198	0.0034	2.207e-08
TG	rs4765127	chr12:124460167	0.0286	0.0049	2.405e-08
TG	rs5756931	chr22:38546033	0.0203	0.0035	2.524e-08
TG	rs11649653	chr16:30918487	0.0274	0.005	1.56e-07
TG	rs1936800	chr6:127436064	0.0175	0.0033	3.789e-07
TG	rs1121980	chr16:53809247	0.0171	0.0034	1.518e-06
TG	rs13238203	chr7:72129667	0.0592	0.014	3.07e-06
HDL-C	rs3764261	chr16:56993324	0.2412	0.0039	0
HDL-C	rs1532085	chr15:58683366	0.1068	0.0035	1.24e-188
HDL-C	rs12678919	chr8:19844222	0.1554	0.0057	1.38e-149
HDL-C	rs1883025	chr9:107664301	0.0698	0.0041	1.496e-65
HDL-C	rs16942887	chr16:67928042	0.0831	0.0051	8.281e-54
HDL-C	rs964184	chr11:116648917	0.1065	0.0071	6.086e-48
HDL-C	rs7241918	chr18:47160953	0.0902	0.0064	1.111e-44
HDL-C	rs9987289	chr8:9183358	0.0817	0.0062	1.948e-41
HDL-C	rs4846914	chr1:230295691	0.0479	0.0034	3.513e-41
HDL-C	rs6065906	chr20:44554015	0.0594	0.0044	5.336e-40
HDL-C	rs1800961	chr20:43042364	0.127	0.0099	1.639e-34
HDL-C	rs838880	chr12:125261593	0.0484	0.0039	6.375e-32
HDL-C	rs2954029	chr8:126490972	0.0401	0.0034	2.674e-29
HDL-C	rs3136441	chr11:46743247	0.0545	0.0047	6.759e-29
HDL-C	rs174546	chr11:61569830	0.0391	0.0035	8.301e-28
HDL-C	rs386000	chr19:54792761	0.0479	0.0047	2.711e-23
HDL-C	rs4420638	chr19:45422946	0.0669	0.0068	1.724e-21
HDL-C	rs1689800	chr1:182168885	0.0344	0.0036	4.771e-20
HDL-C	rs581080	chr9:15305378	0.0419	0.0045	1.037e-19
HDL-C	rs2925979	chr16:81534790	0.0351	0.0037	1.321e-19
HDL-C	rs4660293	chr1:40028180	0.0353	0.004	2.863e-18
HDL-C	rs2972146	chr2:227100698	0.0323	0.0035	1.845e-17
HDL-C	rs11869286	chr17:37813856	0.0319	0.0037	2.696e-17
HDL-C	rs2293889	chr8:116599199	0.0312	0.0035	4.271e-17
HDL-C	rs737337	chr19:11347493	0.0565	0.0061	4.564e-17
HDL-C	rs4731702	chr7:130433384	0.0294	0.0034	4.843e-17
HDL-C	rs12748152	chr1:27138393	0.0506	0.0062	9.737e-16
HDL-C	rs13107325	chr4:103188709	0.0708	0.0078	1.065e-15
HDL-C	rs12328675	chr2:165540800	0.0447	0.0052	2.133e-15
HDL-C	rs7134594	chr12:110000193	0.0354	0.0048	1.773e-13
HDL-C	rs11613352	chr12:57792580	0.0281	0.004	2.394e-13
HDL-C	rs17695224	chr19:52324216	0.029	0.0039	2.417e-13
HDL-C	rs17145738	chr7:72982874	0.0408	0.0053	4.952e-13
HDL-C	rs4148008	chr17:66875294	0.028	0.0038	1.125e-12
HDL-C	rs3822072	chr4:89741269	0.0251	0.0034	4.058e-12
HDL-C	rs702485	chr7:6449272	0.0243	0.0034	6.45e-12
HDL-C	rs2013208	chr3:50129399	0.0254	0.0036	8.916e-12
HDL-C	rs4142995	chr7:17919258	0.0263	0.0037	9.365e-12
HDL-C	rs4129767	chr17:76403984	0.0237	0.0034	2.104e-11
HDL-C	rs998584	chr6:43757896	0.026	0.0038	2.269e-11
HDL-C	rs2652834	chr15:63396867	0.0285	0.0043	3.592e-11
HDL-C	rs13326165	chr3:52532118	0.0289	0.0043	9.042e-11
HDL-C	rs11246602	chr11:51512090	0.034	0.0052	1.681e-10
HDL-C	rs970548	chr10:46013277	0.0258	0.0039	1.706e-10
HDL-C	rs1936800	chr6:127436064	0.02	0.0034	3.055e-10
HDL-C	rs6450176	chr5:53298025	0.0254	0.0039	6.875e-10
HDL-C	rs4765127	chr12:124460167	0.0324	0.005	7.792e-10
HDL-C	rs1047891	chr2:211540507	0.0269	0.0039	8.73e-10
HDL-C	rs731839	chr19:33899065	0.022	0.0037	3.441e-09
HDL-C	rs2290547	chr3:47061183	0.0297	0.0046	3.69e-09
HDL-C	rs4650994	chr1:178515312	0.021	0.0034	6.696e-09
HDL-C	rs1121980	chr16:53809247	0.0196	0.0034	6.791e-09
HDL-C	rs4983559	chr14:105277209	0.0197	0.0036	9.565e-09
HDL-C	rs4917014	chr7:50305863	0.0222	0.0036	1.026e-08
HDL-C	rs7134375	chr12:20473758	0.0207	0.0035	1.045e-08
HDL-C	rs499974	chr11:75455021	0.0263	0.0044	1.12e-08
HDL-C	rs6805251	chr3:119560606	0.02	0.0035	1.332e-08
HDL-C	rs12145743	chr1:156700651	0.0203	0.0036	1.803e-08
HDL-C	rs7255436	chr19:8433196	0.0316	0.0053	1.867e-08
HDL-C	rs17173637	chr7:150529449	0.0363	0.0057	1.899e-08
HDL-C	rs605066	chr6:139829666	0.0281	0.0049	2.786e-08
HDL-C	rs4759375	chr12:123796238	0.056	0.0102	3.011e-08
HDL-C	rs12801636	chr11:65391317	0.0235	0.0042	3.147e-08
HDL-C	rs12967135	chr18:57849023	0.0262	0.0045	3.574e-08
HDL-C	rs2606736	chr3:11400249	0.0246	0.0043	4.799e-08
HDL-C	rs10019888	chr4:26062990	0.027	0.0046	4.901e-08
HDL-C	rs2602836	chr4:100014805	0.0192	0.0034	4.964e-08
HDL-C	rs2923084	chr11:10388782	0.0256	0.0045	5.02e-08
HDL-C	rs17404153	chr3:132163200	0.0097	0.005	0.04545
LDL-C	rs6511720	chr19:11202306	0.2209	0.0061	3.85e-262
LDL-C	rs629301	chr1:109818306	0.1669	0.0049	5.4e-241
LDL-C	rs1367117	chr2:21263900	0.1186	0.004	9.48e-183
LDL-C	rs4420638	chr19:45422946	0.2251	0.0077	1.51e-178
LDL-C	rs12916	chr5:74656539	0.0733	0.0038	7.792e-78
LDL-C	rs4299376	chr2:44072576	0.0812	0.0045	3.937e-72
LDL-C	rs10401969	chr19:19407718	0.1184	0.0072	2.654e-54
LDL-C	rs2954029	chr8:126490972	0.0564	0.0036	2.095e-50
LDL-C	rs2479409	chr1:55504650	0.0642	0.0041	2.515e-50
LDL-C	rs2000999	chr16:72108093	0.065	0.0046	4.219e-41
LDL-C	rs174546	chr11:61569830	0.0512	0.0038	1.625e-39
LDL-C	rs3764261	chr16:56993324	0.0528	0.0042	2.22e-34
LDL-C	rs2131925	chr1:63025942	0.0489	0.0039	2.976e-32
LDL-C	rs6882076	chr5:156390297	0.0456	0.0038	3.31e-31
LDL-C	rs964184	chr11:116648917	0.0855	0.0078	2.008e-26
LDL-C	rs9987289	chr8:9183358	0.0714	0.0066	8.529e-24
LDL-C	rs1564348	chr6:160578860	0.0481	0.005	2.762e-21
LDL-C	rs1169288	chr12:121416650	0.0375	0.004	6.447e-21
LDL-C	rs11220462	chr11:126243952	0.059	0.0059	6.609e-21
LDL-C	rs6029526	chr20:39672618	0.0436	0.0052	4.812e-18
LDL-C	rs3757354	chr6:16127407	0.0382	0.0044	2.087e-17
LDL-C	rs3177928	chr6:32412435	0.0452	0.0052	3.096e-17
LDL-C	rs2072183	chr7:44579180	0.0386	0.0047	7.124e-16
LDL-C	rs8017377	chr14:24883887	0.0303	0.0038	2.516e-15
LDL-C	rs12027135	chr1:25775733	0.03	0.0038	2.265e-14
LDL-C	rs4722551	chr7:25991826	0.0391	0.0049	3.949e-14
LDL-C	rs12670798	chr7:21607352	0.0344	0.0043	4.812e-14
LDL-C	rs1800562	chr6:26093141	0.0615	0.008	8.253e-14
LDL-C	rs2255141	chr10:113933886	0.0299	0.004	1.315e-13
LDL-C	rs10490626	chr2:118835841	0.0508	0.0069	1.697e-12
LDL-C	rs12748152	chr1:27138393	0.0499	0.0066	3.209e-12
LDL-C	rs4530754	chr5:122855416	0.0275	0.0036	3.576e-12
LDL-C	rs11136341	chr8:145043543	0.0447	0.0062	7.112e-12
LDL-C	rs514230	chr1:234858597	0.0364	0.0054	9.241e-12
LDL-C	rs1801689	chr17:64210580	0.1028	0.0139	9.809e-12
LDL-C	rs11065987	chr12:112072424	0.0269	0.0038	1.204e-11
LDL-C	rs2902940	chr20:39091487	0.0274	0.0041	1.741e-11
LDL-C	rs4942486	chr13:32953388	0.0243	0.0037	2.261e-11
LDL-C	rs10102164	chr8:55421614	0.0316	0.0045	3.742e-11
LDL-C	rs2642442	chr1:220973563	0.036	0.0054	5.268e-11
LDL-C	rs314253	chr17:7091650	0.0242	0.0038	3.436e-10
LDL-C	rs364585	chr20:12962718	0.0249	0.0038	4.278e-10
LDL-C	rs3780181	chr9:2640759	0.0445	0.0074	1.764e-09
LDL-C	rs17404153	chr3:132163200	0.0336	0.0054	1.832e-09
LDL-C	rs267733	chr1:150958836	0.0331	0.0053	5.285e-09
LDL-C	rs2328223	chr20:17845921	0.0299	0.005	5.632e-09
LDL-C	rs2710642	chr2:63149557	0.0239	0.0038	6.089e-09
LDL-C	rs2030746	chr2:121309488	0.0214	0.0038	8.605e-09
LDL-C	rs7640978	chr3:32533010	0.0392	0.0069	9.837e-09
LDL-C	rs5763662	chr22:30378703	0.0767	0.0121	1.191e-08
LDL-C	rs1250229	chr2:216304384	0.0243	0.0042	3.13e-08
LDL-C	rs4253772	chr22:46627603	0.0313	0.006	4.334e-08
LDL-C	rs11563251	chr2:234679384	0.0345	0.0062	4.499e-08
LDL-C	rs2081687	chr8:59388565	0.0311	0.0054	1.185e-07
LDL-C	rs9488822	chr6:116312893	0.0311	0.0054	1.692e-07
LDL-C	rs7206971	chr17:45425115	0.0292	0.0055	3.046e-07
LDL-C	rs6831256	chr4:3473139	0.0188	0.0038	9.067e-07
