# Supplementary material for: Lipid-induced transcriptomic changes in blood link to lipid metabolism and allergic response
Source: Nat Commun. 2023 Feb 1;14:544. doi: 10.1038/s41467-022-35663-x (PMC9892529; doi:10.1038/s41467-022-35663-x)
Supplement: Supplementary file 5 — Supplementary Data 3 [file 41467_2022_35663_MOESM5_ESM.txt]

Lipid	Estimate	CI.Lower	CI.Upper	P.value	R.squared	F.statistic
TG	0.214164	0.177897	0.250432	5.60E-31	0.039871	134
HDL-C	0.256198	0.222498	0.289898	3.29E-50	0.063878	220
LDL-C	0.208615	0.173483	0.243747	2.63E-31	0.040390	136
