# Supplementary material for: Lipid-induced transcriptomic changes in blood link to lipid metabolism and allergic response
Source: Nat Commun. 2023 Feb 1;14:544. doi: 10.1038/s41467-022-35663-x (PMC9892529; doi:10.1038/s41467-022-35663-x)
Supplement: Supplementary file 6 — Supplementary Data 4 [file 41467_2022_35663_MOESM6_ESM.txt]

Lipid	Age	Sex	Neutrophils	Lymphocytes	Monocytes	Eosinophils	WBC	RBC
TG	0.77	0.29	0.45	0.90	0.54	0.82	0.94	0.78
HDL-C	0.76	0.63	0.58	0.82	0.17	0.11	0.42	0.68
LDL-C	0.77	0.45	0.16	0.41	0.01	0.24	0.48	0.63
