# Supplementary material for: Lipid-induced transcriptomic changes in blood link to lipid metabolism and allergic response
Source: Nat Commun. 2023 Feb 1;14:544. doi: 10.1038/s41467-022-35663-x (PMC9892529; doi:10.1038/s41467-022-35663-x)
Supplement: Supplementary file 7 — Supplementary Data 5 [file 41467_2022_35663_MOESM7_ESM.txt]

Lipid	EnsemblID	Gene	Estimate	CI.lower	CI.upper	P.value	adj.P.value	Removed.rsID	Q.P.value	Power	N.power	Pleiotropy
TG	ENSG00000163751	CPA3	-0.530710110009152	-0.378243415236593	-0.714525960923786	2.01770690394728e-10	1.00078262435785e-07		0.156191592700233	0.999998	600
TG	ENSG00000246363	RP11-13A1.1	-0.536892288153004	-0.376855528728161	-0.728643386263602	7.69423669658653e-10	1.53891155883838e-07		0.265600701221696	0.999998	588
TG	ENSG00000133101	CCNA1	-0.528043928951645	-0.36880703016128	-0.718472492016681	1.15303029288957e-09	1.53891155883838e-07		0.178309299693281	0.999979	708
TG	ENSG00000196533		-0.529225266618106	-0.369290924211859	-0.720421055159712	1.24105770874063e-09	1.53891155883838e-07		0.433938510944679	0.999994	641
TG	ENSG00000160179	ABCG1	-0.490073028146654	-0.338363445109143	-0.670731326482097	2.79256613486763e-09	2.75562324072788e-07	rs1532085,rs2131925	0.137712793975765	0.99951	939
TG	ENSG00000140287	HDC	-0.465876617918978	-0.320878653553064	-0.638394010618059	3.33341521055792e-09	2.75562324072788e-07		0.129705682288145	0.999916	775
TG	ENSG00000131126	TEX101	-0.463761416484563	-0.310451285174566	-0.644466030740804	2.17601028395351e-08	1.54185871548706e-06		0.564041098293535	0.999847	829
TG	ENSG00000131016	AKAP12	-0.445798546907977	-0.297675299737074	-0.620255206597981	2.52726618402097e-08	1.566905034093e-06		0.301426760877887	0.999691	877
TG	ENSG00000169224	GCSAML	-0.44653629928466	-0.295837025769526	-0.623612564504622	3.96667541125627e-08	2.18607889331457e-06		0.816642126446505	0.999619	898
TG	ENSG00000198400	NTRK1	-0.449393922414598	-0.295415799211153	-0.629917837713151	6.07773390841629e-08	2.85569060286967e-06	rs442177	0.161846427030602	0.999744	860
TG	ENSG00000154269	ENPP3	-0.442884891951962	-0.290911913788099	-0.62101917243307	6.33318480475129e-08	2.85569060286967e-06		0.501083539652695	0.999639	891
TG	ENSG00000244300	GATA2-AS1	-0.412431594478997	-0.270448910202127	-0.57877669848257	6.9274923729367e-08	2.86336351414717e-06		0.0641463750241515	0.998581	1047
TG	ENSG00000158715	SLC45A3	-0.406865766421994	-0.264550800394264	-0.573214377560062	1.06864452557426e-07	4.07728988219104e-06		0.097950708244563	0.998646	1028
TG	ENSG00000149516	MS4A3	-0.410316393044583	-0.263072539400452	-0.581797721028491	2.09409510648958e-07	7.4190798058488e-06		0.411779395192484	0.995265	1235
TG	ENSG00000179348	GATA2	-0.38887021161353	-0.248671728007862	-0.552039339178975	2.3589986272399e-07	7.8004221274066e-06		0.100966057365462	0.997024	1139
TG	ENSG00000149534	MS4A2	-0.389173717338115	-0.245370083121379	-0.555965923660654	4.36172548656258e-07	1.3521349008344e-05		0.654782202764697	0.996885	1150
TG	ENSG00000007944	MYLIP	-0.367213910834687	-0.2309591808896	-0.525160042566147	4.8269006296946e-07	1.40831924254619e-05		0.271908859777006	0.975781	1654
TG	ENSG00000204455	TRIM51BP	-0.397345025307708	-0.249257622978493	-0.568903680597288	5.37106701679399e-07	1.48002735573879e-05		0.570981905803758	0.998207	1072
TG	ENSG00000140459	CYP11A1	-0.384541753049065	-0.236686071231877	-0.555112395881928	1.11658780065623e-06	2.91488183750259e-05	rs442177	0.0724238309001949	0.996887	1153
TG	ENSG00000179639	FCER1A	-0.370827963616668	-0.226740149768631	-0.536820662097609	1.41625366741967e-06	3.51230909520078e-05		0.280722162294905	0.991432	1344
TG	ENSG00000267453	AC004791.2	-0.383719952933266	-0.234027197747363	-0.556079125231757	1.54832491930056e-06	3.65699599987181e-05		0.800534073671165	0.993401	1298
TG	ENSG00000178538	CA8	-0.387833622831101	-0.235505306314391	-0.563071351793467	1.79967410989047e-06	4.0574470841167e-05		0.441710439578823	0.996846	1149
TG	ENSG00000005189	AC004381.6	-0.359869072299733	-0.212699014585879	-0.528296670666116	4.25054443106932e-06	9.1663914687408e-05	rs3764261,rs12748152	0.107584799544003	0.982187	1544
TG	ENSG00000163106	HPGDS	-0.364006088791767	-0.213217928000749	-0.536296164656539	5.51990732215938e-06	0.000114078084657961		0.240027913373143	0.983305	1529
TG	ENSG00000116016	EPAS1	-0.357632468575484	-0.209108268218967	-0.527282092939197	5.80802511864325e-06	0.000115231218353882		0.387739930459641	0.976492	1638
TG	ENSG00000165029	ABCA1	-0.323383014885788	-0.187816160012845	-0.478052171441235	6.99759110488261e-06	0.000133492507231607		0.0854223430297963	0.937032	2092
TG	ENSG00000205426	KRT81	-0.329191647522459	-0.182578252422389	-0.495250461438219	2.17051632063265e-05	0.000398731887049554	rs3764261,rs2412710	0.0833945763632187	0.966187	1770
TG	ENSG00000263724	DLGAP1-AS3	-0.335878112101007	-0.18486052858066	-0.50673608528489	2.56496614832674e-05	0.000454365431989307		0.991120306068739	0.978141	1604
TG	ENSG00000143653	SCCPDH	-0.319895033712482	-0.172649395160138	-0.48603693817684	3.8314901951426e-05	0.000655316943720942		0.656555277137635	0.941324	2046
TG	ENSG00000140284	SLC27A2	-0.321113725929661	-0.168959653519935	-0.492236052653139	6.15445536654026e-05	0.00100469419193496		0.547499665361287	0.951124	1943
TG	ENSG00000050628	PTGER3	-0.314572010235147	-0.165329473468066	-0.482396380814698	6.27933869959349e-05	0.00100469419193496	rs11776767,rs442177	0.108475739830107	0.958495	1861
TG	ENSG00000136960	ENPP2	-0.298383481817672	-0.156235850175061	-0.45815668754546	6.70384511312476e-05	0.00103909599253434		0.933299395527784	0.911507	2318
TG	ENSG00000150556	LYPD6B	-0.315094973945201	-0.163918064948924	-0.48488460832864	7.49309400123437e-05	0.00112623473473098		0.0710751878264215	0.940545	2058	Egger
TG	ENSG00000105737	GRIK5	-0.293746848209783	-0.150060801706371	-0.454784581890611	0.000100812662566745	0.00147067884215017		0.110143923700028	0.890644	2497
TG	ENSG00000113520	IL4	-0.302170299396724	-0.153681844795501	-0.468508016182009	0.000108035706930231	0.00153102030392555		0.757928141099924	0.940672	2046
TG	ENSG00000010438	PRSS3	-0.281583272632188	-0.141826825006515	-0.437972902506059	0.00012524043298436	0.00172553485445119	rs1121980	0.0690689676731724	0.916698	2269
TG	ENSG00000134489	HRH4	-0.284198091182458	-0.142834266162874	-0.442349556323699	0.000129338580185181	0.00173383610194188		0.379915464950839	0.89061	2493
TG	ENSG00000251390		-0.299004501223362	-0.1479225040063	-0.467748756270546	0.000162302521076221	0.00211847501194225		0.114605954622366	0.923086	2212
TG	ENSG00000198911	SREBF2	0.24297267514615	0.119366256324203	0.380931540224082	0.00017870826642312	0.00227280256784276	rs174546,rs1532085	0.264422175165973	0.750314	3646
TG	ENSG00000216197		-0.267229786518743	-0.118614632463843	-0.431630259423597	0.000572503503946873	0.00709904344894122		0.106658570189371	0.832288	2968
TG	ENSG00000120659	TNFSF11	-0.253744793709494	-0.112338371568911	-0.410139973381189	0.000586896534098596	0.00710001660763179		0.0708772528484358	0.826492	3015
TG	ENSG00000105971	CAV2	-0.262172914215274	-0.114556563494665	-0.425275873291273	0.000663706388357934	0.0077697175474943		0.412203305988131	0.831617	2973
TG	ENSG00000104549	SQLE	0.246535365420892	0.107550102043712	0.400083523906647	0.000673584384157772	0.0077697175474943	rs1532085,rs174546	0.102702930939597	0.763602	3532
TG	ENSG00000264695	RP11-178F10.2	-0.267565977475206	-0.115357763998698	-0.435579368671114	0.000748658894889891	0.00843942754239514		0.187455586155909	0.854008	2792
TG	ENSG00000164398	ACSL6	0.216016697484171	0.0814750597085058	0.36331848633103	0.0019851299345972	0.0218805432791159		0.71178373678067	0.645169	4645
TG	ENSG00000164265	SCGB3A2	-0.225976354569395	-0.0795683553614648	-0.385732823855823	0.00290017937144431	0.0308117168333598		0.0960333663375915	0.727253	3851
TG	ENSG00000105223	PLD3	-0.16840365327506	-0.0592177541098744	-0.287537191126317	0.0029196586515482	0.0308117168333598		0.2431926818435	0.44658	7564
TG	ENSG00000175352	NRIP3	-0.233349209017389	-0.0805811269379398	-0.399901277214964	0.00319204494470617	0.0329844644286304		0.709424535235301	0.727472	3849
TG	ENSG00000115602	IL1RL1	-0.216768457817374	-0.0736052819083772	-0.372736191436184	0.0034558361378189	0.0349815249869015		0.502256716211672	0.673888	4360
TG	ENSG00000172594	SMPDL3A	-0.209717786369324	-0.0705120148698513	-0.361311630955532	0.00361507226962309	0.0358615169146611		0.603512633054334	0.625346	4864
TG	ENSG00000172331	BPGM	0.220742048150016	0.0723616149997395	0.382161759814238	0.00403939222478057	0.0392850694802189	rs1532085,rs9686661,rs2954029	0.0655240561650583	0.673478	4358
TG	ENSG00000159307	SCUBE1	-0.216268840701518	-0.0698301026413564	-0.375482623984958	0.00430309438523587	0.0410449002899421		0.493528381631437	0.689635	4201
TG	ENSG00000142408	CACNG8	-0.220321809454437	-0.0697327929221161	-0.383925280913897	0.00466196745079297	0.043628978407421		0.396197036050279	0.674516	4349
TG	ENSG00000183625	CCR3	-0.211319362731365	-0.0649180890282322	-0.370203314968726	0.00522059079649691	0.0474611809717656		0.107276982415377	0.642816	4679
TG	ENSG00000159216	RUNX1	-0.172339889056984	-0.0528270446584804	-0.302032886404642	0.00526283256743369	0.0474611809717656		0.747379068920821	0.478558	6974
TG	ENSG00000070915	SLC12A3	-0.198511421153882	-0.0600399652790533	-0.348708987800618	0.00552270107081371	0.0489153523414929	rs3764261,rs11649653	0.20844614895773	0.584945	5348
HDL-C	ENSG00000160179	ABCG1	0.321520854963739	0.201951379922482	0.452416508265608	3.11761895105225e-07	0.000119716567720406	rs964184,rs7241918,rs3136441,rs11246602,rs13107325	0.0649269607453334	0.995928	1204
HDL-C	ENSG00000165029	ABCA1	0.276399503509005	0.159790979185422	0.402744721423554	5.75581996066042e-06	0.00108506251706596	rs1883025	0.291426907149633	0.971435	1710
HDL-C	ENSG00000007944	MYLIP	0.263190969484539	0.150011028340791	0.385642308706964	8.47705091457779e-06	0.00108506251706596		0.0503736708043587	0.961168	1835
HDL-C	ENSG00000216197		0.272785111515312	0.146195989376479	0.408983603473132	3.49435639887925e-05	0.00335458214292408	rs499974	0.0919970332866726	0.972935	1687
HDL-C	ENSG00000133101	CCNA1	0.255556249463306	0.12813835572972	0.391976593869527	0.000112417040992057	0.00863362874818995	rs2954029	0.0604744230668155	0.959489	1852	TG GIV
HDL-C	ENSG00000198911	SREBF2	-0.19841684946799	-0.0935608713612538	-0.310262435160948	0.000261170180414838	0.0167148915465496	rs174546	0.310188096343509	0.817021	3090
