# Supplementary material for: Lipid-induced transcriptomic changes in blood link to lipid metabolism and allergic response
Source: Nat Commun. 2023 Feb 1;14:544. doi: 10.1038/s41467-022-35663-x (PMC9892529; doi:10.1038/s41467-022-35663-x)
Supplement: Supplementary file 8 — Supplementary Data 6 [file 41467_2022_35663_MOESM8_ESM.txt]

Lipid	EnsemblID	Gene	Estimate	SE	P.value	adj.P.value
TG	ENSG00000179639	FCER1A	-0.148807830670125	0.0556106929808619	0.0037266084247553	0.156517553839723
TG	ENSG00000264695	RP11-178F10.2	-0.0941873257822342	0.0518921310040741	0.0347573528612573	0.532922719740512
TG	ENSG00000105223	PLD3	-0.225902473821874	0.128630482284157	0.0395260569666525	0.532922719740512
TG	ENSG00000204455	TRIM51BP	0.0713936955587672	0.0546003555435996	0.0955098827864692	0.532922719740512
TG	ENSG00000267453	AC004791.2	0.0250518163226002	0.0196069019820876	0.100676914064462	0.532922719740512
TG	ENSG00000165029	ABCA1	0.157962634690525	0.128473194099687	0.109435137275367	0.532922719740512
TG	ENSG00000010438	PRSS3	0.0149572776096778	0.0127571379479679	0.120505524742703	0.532922719740512
TG	ENSG00000178538	CA8	-0.0701054728658197	0.0614427103594345	0.126937195372877	0.532922719740512
TG	ENSG00000216197		0.118166531809447	0.1123633047953	0.146480769054351	0.532922719740512
TG	ENSG00000164265	SCGB3A2	0.0206736952095167	0.0205175729281322	0.156821055674554	0.532922719740512
TG	ENSG00000116016	EPAS1	-0.0642831817425344	0.068129110917543	0.1726999799046	0.532922719740512
TG	ENSG00000246363	RP11-13A1.1	0.068528515384366	0.077304113579356	0.187679586101075	0.532922719740512
TG	ENSG00000140284	SLC27A2	-0.0948681759813052	0.110681763817955	0.195687730365175	0.532922719740512
TG	ENSG00000160179	ABCG1	-0.0654091529520706	0.0790270491253305	0.203925713256754	0.532922719740512
TG	ENSG00000172594	SMPDL3A	0.0412188090647015	0.0512628916791708	0.210679087116322	0.532922719740512
TG	ENSG00000007944	MYLIP	-0.0410532330254261	0.055792305382757	0.230919366509083	0.532922719740512
TG	ENSG00000143653	SCCPDH	-0.0295859163095839	0.0414101755780939	0.237471374066954	0.532922719740512
TG	ENSG00000158715	SLC45A3	0.139336165642113	0.200405304508146	0.243442477871908	0.532922719740512
TG	ENSG00000251390		0.0296799464779006	0.0507063995491838	0.279163124636751	0.532922719740512
TG	ENSG00000140459	CYP11A1	-0.0307438119583515	0.0529268085406285	0.280662656673524	0.532922719740512
TG	ENSG00000131126	TEX101	0.0195993211639555	0.0347003270692446	0.286099253433463	0.532922719740512
TG	ENSG00000105971	CAV2	0.0125917749140011	0.0237310547544359	0.29784686955558	0.532922719740512
TG	ENSG00000005189	AC004381.6	-0.0097840010601175	0.0186405938442531	0.299834683666935	0.532922719740512
TG	ENSG00000136960	ENPP2	-0.0436822406262324	0.0891725152835689	0.312115721843902	0.532922719740512
TG	ENSG00000142408	CACNG8	0.0408909391604725	0.0859959644105992	0.317215904607448	0.532922719740512
TG	ENSG00000149516	MS4A3	-0.0910243836450336	0.288214957458226	0.376069126170905	0.607496280737616
TG	ENSG00000164398	ACSL6	-0.0466336940128949	0.551482268165643	0.466305345499741	0.725363870777375
TG	ENSG00000070915	SLC12A3	0.0369266170233165	3.87208217719067	0.496195492545882	0.741838753373021
TG	ENSG00000149534	MS4A2	-0.0400457838979846	0.428286901074948	0.537247714221741	0.741838753373021
TG	ENSG00000169224	GCSAML	-0.0570667594827521	0.572537165288111	0.539698213751121	0.741838753373021
TG	ENSG00000115602	IL1RL1	-0.0183442300965911	0.153549492507217	0.547547651299135	0.741838753373021
TG	ENSG00000154269	ENPP3	-0.00915828618696271	0.029685347415572	0.621153618357444	0.815264124094145
TG	ENSG00000133101	CCNA1	0.00861517096550206	0.0200078988255998	0.666616194531345	0.838325927677721
TG	ENSG00000205426	KRT81	0.0183857657676737	0.0396319648432247	0.67864479859625	0.838325927677721
TG	ENSG00000113520	IL4	0.01002533978346	0.0180786626886389	0.710395296209027	0.840191478097896
TG	ENSG00000131016	AKAP12	-0.0049740529090539	0.00831480736797538	0.725152176033382	0.840191478097896
TG	ENSG00000175352	NRIP3	-0.0297391078987531	0.0461883830900842	0.740168683086241	0.840191478097896
TG	ENSG00000179348	GATA2	0.010886089830179	0.0144927775836276	0.773715483519636	0.848279215055029
TG	ENSG00000163751	CPA3	0.0263146663935336	0.0314308069203994	0.798767027338115	0.848279215055029
TG	ENSG00000183625	CCR3	-0.00404394811527289	0.00428395004616367	0.827409168078189	0.848279215055029
TG	ENSG00000150556	LYPD6B	0.00306054185343431	0.00323314870166399	0.828082090887053	0.848279215055029
TG	ENSG00000104549	SQLE	0.00192027411608524	0.00115762653587715	0.951422230021156	0.951422230021156
TG	ENSG00000172331	BPGM
TG	ENSG00000159216	RUNX1
HDL-C	ENSG00000007944	MYLIP	0.0519020432263072	0.0425965719561878	0.111525392085198	0.255584332558524
HDL-C	ENSG00000160179	ABCG1	0.0765215613405255	0.0659468798579007	0.122952861132271	0.255584332558524
HDL-C	ENSG00000165029	ABCA1	-0.130865320365283	0.128027161661251	0.153350599535114	0.255584332558524
HDL-C	ENSG00000133101	CCNA1	-0.00237770646163747	0.00186058901985368	0.899363318402308	0.923387686673401
HDL-C	ENSG00000216197		-0.00719397172984044	0.00503697128197156	0.923387686673401	0.923387686673401
