# Supplementary material for: Lipid-induced transcriptomic changes in blood link to lipid metabolism and allergic response
Source: Nat Commun. 2023 Feb 1;14:544. doi: 10.1038/s41467-022-35663-x (PMC9892529; doi:10.1038/s41467-022-35663-x)
Supplement: Supplementary file 9 — Supplementary Data 7 [file 41467_2022_35663_MOESM9_ESM.txt]

Lipid	EnsemblID	Gene	Bartel	Inouye	Porcu
TG	ENSG00000163751	CPA3	TRUE	TRUE	TRUE
TG	ENSG00000246363	RP11-13A1.1	FALSE	FALSE	FALSE
TG	ENSG00000133101	CCNA1	TRUE	FALSE	FALSE
TG	ENSG00000196533		FALSE	FALSE	FALSE
TG	ENSG00000160179	ABCG1	TRUE	FALSE	TRUE
TG	ENSG00000140287	HDC	TRUE	TRUE	TRUE
TG	ENSG00000131126	TEX101	TRUE	FALSE	FALSE
TG	ENSG00000131016	AKAP12	FALSE	FALSE	TRUE
TG	ENSG00000169224	GCSAML	FALSE	FALSE	FALSE
TG	ENSG00000198400	NTRK1	FALSE	FALSE	FALSE
TG	ENSG00000154269	ENPP3	TRUE	TRUE	TRUE
TG	ENSG00000244300	GATA2-AS1	FALSE	FALSE	FALSE
TG	ENSG00000158715	SLC45A3	TRUE	TRUE	TRUE
TG	ENSG00000149516	MS4A3	TRUE	TRUE	TRUE
TG	ENSG00000179348	GATA2	TRUE	TRUE	TRUE
TG	ENSG00000149534	MS4A2	TRUE	TRUE	TRUE
TG	ENSG00000007944	MYLIP	TRUE	TRUE	TRUE
TG	ENSG00000204455	TRIM51BP	FALSE	FALSE	FALSE
TG	ENSG00000140459	CYP11A1	FALSE	FALSE	FALSE
TG	ENSG00000179639	FCER1A	TRUE	TRUE	TRUE
TG	ENSG00000267453	AC004791.2	FALSE	FALSE	FALSE
TG	ENSG00000178538	CA8	TRUE	FALSE	TRUE
TG	ENSG00000005189	AC004381.6	FALSE	FALSE	FALSE
TG	ENSG00000163106	HPGDS	FALSE	FALSE	FALSE
TG	ENSG00000116016	EPAS1	TRUE	FALSE	FALSE
TG	ENSG00000165029	ABCA1	TRUE	TRUE	TRUE
TG	ENSG00000205426	KRT81	FALSE	FALSE	FALSE
TG	ENSG00000263724	DLGAP1-AS3	FALSE	FALSE	FALSE
TG	ENSG00000143653	SCCPDH	FALSE	FALSE	TRUE
TG	ENSG00000140284	SLC27A2	FALSE	FALSE	FALSE
TG	ENSG00000050628	PTGER3	FALSE	FALSE	FALSE
TG	ENSG00000136960	ENPP2	FALSE	FALSE	TRUE
TG	ENSG00000105737	GRIK5	FALSE	FALSE	FALSE
TG	ENSG00000113520	IL4	FALSE	FALSE	FALSE
TG	ENSG00000010438	PRSS3	TRUE	FALSE	FALSE
TG	ENSG00000134489	HRH4	FALSE	FALSE	FALSE
TG	ENSG00000251390		FALSE	FALSE	FALSE
TG	ENSG00000198911	SREBF2	FALSE	FALSE	FALSE
TG	ENSG00000216197		FALSE	FALSE	FALSE
TG	ENSG00000120659	TNFSF11	FALSE	FALSE	FALSE
TG	ENSG00000105971	CAV2	TRUE	FALSE	FALSE
TG	ENSG00000104549	SQLE	FALSE	FALSE	TRUE
TG	ENSG00000264695	RP11-178F10.2	FALSE	FALSE	FALSE
TG	ENSG00000164398	ACSL6	TRUE	FALSE	FALSE
TG	ENSG00000164265	SCGB3A2	FALSE	FALSE	FALSE
TG	ENSG00000105223	PLD3	FALSE	FALSE	FALSE
TG	ENSG00000175352	NRIP3	FALSE	FALSE	FALSE
TG	ENSG00000115602	IL1RL1	FALSE	FALSE	FALSE
TG	ENSG00000172594	SMPDL3A	FALSE	FALSE	TRUE
TG	ENSG00000172331	BPGM	TRUE	FALSE	FALSE
TG	ENSG00000159307	SCUBE1	FALSE	FALSE	FALSE
TG	ENSG00000142408	CACNG8	FALSE	FALSE	FALSE
TG	ENSG00000183625	CCR3	TRUE	FALSE	FALSE
TG	ENSG00000159216	RUNX1	FALSE	FALSE	FALSE
TG	ENSG00000070915	SLC12A3	FALSE	FALSE	FALSE
HDL-C	ENSG00000160179	ABCG1	TRUE	FALSE	TRUE
HDL-C	ENSG00000165029	ABCA1	TRUE	FALSE	TRUE
HDL-C	ENSG00000007944	MYLIP	TRUE	FALSE	TRUE
HDL-C	ENSG00000216197		FALSE	FALSE	FALSE
HDL-C	ENSG00000198911	SREBF2	FALSE	FALSE	FALSE
