# Supplementary material for: Lipid-induced transcriptomic changes in blood link to lipid metabolism and allergic response
Source: Nat Commun. 2023 Feb 1;14:544. doi: 10.1038/s41467-022-35663-x (PMC9892529; doi:10.1038/s41467-022-35663-x)
Supplement: Supplementary file 10 — Supplementary Data 8 [file 41467_2022_35663_MOESM10_ESM.txt]

Term	Database	Overlap	P.value	Adjusted.P.value	Genes	Upregulated	Downregulated	Type
Basophil Activation in Asthma	Elsevier_Pathway_Collection	6/55	8.89268044476925e-08	4.2829070408437e-05	HDC/MS4A2/FCER1A/IL4/HRH4/IL1RL1	0	6	Allergy
Proteins Involved in Atopic Dermatitis	Elsevier_Pathway_Collection	5/28	8.95069392025851e-08	4.2829070408437e-05	FCER1A/IL4/HRH4/IL1RL1/CCR3	0	5	Allergy
Basophil Activation	Elsevier_Pathway_Collection	6/67	2.95152986983104e-07	9.41538028476103e-05	HDC/MS4A2/FCER1A/IL4/HRH4/IL1RL1	0	6	Allergy
Histamine Effects in Inflammation	Elsevier_Pathway_Collection	3/6	1.33776638076521e-06	0.000320060606598076	HDC/IL4/HRH4	0	3	Allergy
Acute Phase in Atopic Dermatitis	Elsevier_Pathway_Collection	4/31	7.55343135182741e-06	0.00144572676073977	MS4A2/FCER1A/IL4/IL1RL1	0	4	Allergy
Mast-Cells Activation in Atopic Dermatitis	Elsevier_Pathway_Collection	4/48	4.43866042372947e-05	0.0070796633758485	MS4A2/FCER1A/IL4/IL1RL1	0	4	Allergy
Asthma	BioPlanet_2019	3/21	8.51810841563755e-05	0.00898831538492906	MS4A2/FCER1A/IL4	0	3	Allergy
Asthma	KEGG_2019_Human	3/21	8.51810841563755e-05	0.00898831538492906	MS4A2/FCER1A/IL4	0	3	Allergy
Atopic Dermatitis	Elsevier_Pathway_Collection	4/57	8.7707119940268e-05	0.00898831538492906	MS4A2/FCER1A/IL4/IL1RL1	0	4	Allergy
Myeloblast -> Neutrophil Surface Expression Markers	Elsevier_Pathway_Collection	4/58	9.3921790856103e-05	0.00898831538492906	NTRK1/ENPP3/FCER1A/IL1RL1	0	4
Lipid and lipoprotein metabolism	BioPlanet_2019	8/374	0.000127386990528431	0.0110826681759735	ABCG1/CYP11A1/ABCA1/SLC27A2/SREBF2/SQLE/ACSL6/PLD3	3	5	Lipid metabolism
Metabolism of lipids and lipoproteins Homo sapiens R-HSA-556833	Reactome_2016	9/500	0.000169242044776025	0.013497053070888	ABCG1/CYP11A1/HPGDS/ABCA1/SLC27A2/SREBF2/SQLE/ACSL6/PLD3	3	6	Lipid metabolism
Mast-Cells De Novo Synthesized Mediators via IgE Independent Signaling	Elsevier_Pathway_Collection	4/72	0.000218382915989863	0.016076342354023	HDC/NTRK1/PTGER3/IL4	0	4
fatty acid activation Homo sapiens PWY-5143	HumanCyc_2016	2/6	0.00025254970186174	0.0172635760486918	SLC27A2/ACSL6	1	1	Lipid metabolism
Prostaglandin Synthesis and Regulation WP98	WikiPathways_2019_Human	3/35	0.000402557642394646	0.0256831775847784	CYP11A1/HPGDS/PTGER3	0	3	Allergy
IgE Induces Airway Smooth Muscle Cell Proliferation	Elsevier_Pathway_Collection	3/38	0.000514390534292373	0.0307669838323625	MS4A2/FCER1A/IL4	0	3
Genes with Mutations Associated with Atopic Dermatitis	Elsevier_Pathway_Collection	2/9	0.000601331134476392	0.0319707719829948	IL4/IL1RL1	0	2	Allergy
&gamma;-linolenate biosynthesis Homo sapiens PWY-6000	HumanCyc_2016	2/9	0.000601331134476392	0.0319707719829948	SLC27A2/ACSL6	1	1	Lipid metabolism
RAGE pathway	BioPlanet_2019	3/41	0.000644396053354132	0.032457211739995	ABCG1/SREBF2/TNFSF11	1	2
Neuroactive ligand-receptor interaction	BioPlanet_2019	4/97	0.000682411760798261	0.0326534027541968	PTGER3/GRIK5/PRSS3/HRH4	0	4
Prostaglandin E2 and Histamine in Gastric Acid Secretion	Elsevier_Pathway_Collection	2/10	0.000749680384777646	0.0341640061062956	HDC/PTGER3	0	2
Prostaglandin E2 Receptor Signaling in Neurons	Elsevier_Pathway_Collection	2/11	0.000913858717729301	0.0397528542212246	PTGER3/TNFSF11	0	2
HDL-mediated lipid transport	BioPlanet_2019	2/12	0.00109373807876789	0.0418682936552348	ABCG1/ABCA1	0	2	Lipid metabolism
IL33 Signaling Related Eosinophilia in Asthma	Elsevier_Pathway_Collection	2/12	0.00109373807876789	0.0418682936552348	IL1RL1/CCR3	0	2	Allergy
fatty acid &beta;-oxidation Homo sapiens FAO-PWY	HumanCyc_2016	2/12	0.00109373807876789	0.0418682936552348	SLC27A2/ACSL6	1	1	Lipid metabolism
fatty acid &beta;-oxidation (peroxisome) Homo sapiens PWY66-391	HumanCyc_2016	2/13	0.00128919115983203	0.0472219225984762	SLC27A2/ACSL6	1	1	Lipid metabolism
Neuroactive ligand-receptor interaction	KEGG_2019_Human	4/116	0.00133227994791939	0.0472219225984762	PTGER3/GRIK5/PRSS3/HRH4	0	4
