# Supplementary material for: Lipid-induced transcriptomic changes in blood link to lipid metabolism and allergic response
Source: Nat Commun. 2023 Feb 1;14:544. doi: 10.1038/s41467-022-35663-x (PMC9892529; doi:10.1038/s41467-022-35663-x)
Supplement: Supplementary file 11 — Supplementary Data 9 [file 41467_2022_35663_MOESM11_ESM.txt]

EnsemblID	Gene	rsID	GWAS	Estimate	CI.Lower	CI.Upper	P.value	adj.P.value
ENSG00000113520	IL4	rs2070874	Allergy	-0.26805581	-0.16854475	-0.3759337	2.67E-07	1.31E-05
ENSG00000159216	RUNX1	rs56045941	Allergy	-0.55037343	-0.31086487	-0.907837	6.30E-05	1.54E-03
ENSG00000179639	FCER1A	rs6703348	Allergy	-0.09560201	-0.04389603	-0.1483161	3.09E-04	5.04E-03
ENSG00000115602	IL1RL1	rs2058660	Allergy	-0.09287102	-0.03654133	-0.1502642	1.28E-03	1.57E-02
ENSG00000246363	RP11-13A1.1	rs10858833	Allergy	0.06948274	0.02401543	0.1165565	2.91E-03	2.85E-02
ENSG00000179348	GATA2	rs6782812	Allergy	0.12815555	0.03449856	0.2258903	7.66E-03	6.26E-02
ENSG00000175352	NRIP3	rs66630602	Allergy	0.11703272	0.02734319	0.2103632	1.09E-02	7.64E-02
ENSG00000164398	ACSL6	rs253947	Allergy	0.10092175	0.02042741	0.1839188	1.43E-02	8.76E-02
ENSG00000113520	IL4	rs2070874	Childhood-onset asthma	-0.83642714	-0.625604592	-1.07335712	1.03E-13	4.96E-12
ENSG00000115602	IL1RL1	rs2058660	Childhood-onset asthma	-0.205802461	-0.091070827	-0.322890871	0.000465447	0.011170726
ENSG00000159216	RUNX1	rs56045941	Childhood-onset asthma	-0.846686629	-0.39433881	-1.480494384	0.000716695	0.011467127
ENSG00000246363	RP11-13A1.1	rs10858833	Childhood-onset asthma	0.151207559	0.058704655	0.247206458	0.001469084	0.014516777
ENSG00000179639	FCER1A	rs6703348	Childhood-onset asthma	-0.168839744	-0.06486628	-0.274593604	0.001512164	0.014516777
ENSG00000164398	ACSL6	rs253947	Childhood-onset asthma	0.179101633	0.01541522	0.347229537	0.032187659	0.257501271
ENSG00000159216	RUNX1	rs56045941	Adult-onset asthma	-1.044491814	-0.668809697	-1.64402696	3.35E-06	0.000160713
ENSG00000179639	FCER1A	rs6703348	Adult-onset asthma	-0.167673907	-0.092547107	-0.244568809	1.38E-05	0.000332325
ENSG00000113520	IL4	rs2070874	Adult-onset asthma	-0.268284922	-0.126280694	-0.418663136	0.000259228	0.004147656
ENSG00000149534	MS4A2	rs17528859	Adult-onset asthma	0.139899505	0.060932703	0.222340042	0.000582249	0.006986984
ENSG00000164398	ACSL6	rs253947	Adult-onset asthma	0.183851564	0.065803908	0.306458501	0.002430949	0.023337108
ENSG00000160179	ABCG1	rs915845	Adult-onset asthma	0.220524194	0.019913806	0.436479486	0.031765118	0.254120946
ENSG00000143653	SCCPDH	rs10802440	Adult-onset asthma	-0.05853696	-0.003352292	-0.114034314	0.037645992	0.258143946
ENSG00000179639	FCER1A	rs2427837	IgE	-0.34460491	-0.243754866	-0.449316592	3.94E-11	1.89E-09
ENSG00000131016	AKAP12	rs2499900	IgE	0.505951143	0.15218439	0.913711426	0.006083238	0.129481767
ENSG00000140284	SLC27A2	rs7165446	IgE	0.238905783	0.063223619	0.423302374	0.00809261	0.129481767
ENSG00000164398	ACSL6	rs253947	IgE	0.181756983	0.033298392	0.334723172	0.016712659	0.200551906
ENSG00000163106	HPGDS	rs1386531	IgE	0.406755284	0.034273712	0.870976219	0.033961738	0.30733204
ENSG00000164265	SCGB3A2	rs1010764	IgE	0.0423403	0.002260106	0.082490653	0.038416505	0.30733204
ENSG00000070915	SLC12A3	rs56228609	Coronary artery disease	0.291650454	0.100540719	0.516660532	0.003648434	0.12508773
ENSG00000267453	AC004791.2	rs4807995	Coronary artery disease	-0.035511402	-0.010603697	-0.060461777	0.005211989	0.12508773
ENSG00000160179	ABCG1	rs915845	Coronary artery disease	-0.221976329	-0.017513979	-0.441884701	0.033859608	0.510924666
ENSG00000267453	AC004791.2	rs4807995	Myocardial infarction	-0.04152503	-0.014050606	-0.069049351	0.003062685	0.147008868
ENSG00000160179	ABCG1	rs915845	Myocardial infarction	-0.287025668	-0.058211888	-0.535811869	0.014779592	0.273827133
ENSG00000163751	CPA3	rs7648905	Myocardial infarction	-0.216344667	-0.039240716	-0.401780791	0.017114196	0.273827133
ENSG00000070915	SLC12A3	rs56228609	Myocardial infarction	0.243164304	0.033243116	0.481349988	0.024400549	0.292806583
ENSG00000140459	CYP11A1	rs4278698	Myocardial infarction	0.359420918	0.014511402	0.760711555	0.041730843	0.400616091
ENSG00000183625	CCR3	rs1388604	Rheumatoid arthritis	-0.103293983	-0.052873729	-0.153847133	6.01E-05	0.002884301
ENSG00000179348	GATA2	rs6782812	Rheumatoid arthritis	0.44713159	0.127792265	0.780698408	0.006387861	0.15330866
ENSG00000172594	SMPDL3A	rs12524492	Rheumatoid arthritis	0.140168511	0.026116235	0.254742117	0.016052073	0.256833175
